# Supplementary material for: A safety mechanism enables tissue-specific resistance to protein aggregation during aging in C. elegans
Source: PLoS Biol. 2023 Sep 14;21(9):e3002284. doi: 10.1371/journal.pbio.3002284 (PMC10501630; doi:10.1371/journal.pbio.3002284)
Supplement: S1 Data — Excel file with source data for figures. (XLSX) [file pbio.3002284.s010.xlsx]

## Sheet: Figure 1
Data for Figure 1
Fisher's exact test: used for comparisons with less than five animals in a category. The categories with the less than five counts were combined with adjacent aggregate categories (unless otherwise noted)
Figure 1B
CF3649	N2; muIs209[pmyo-3::kin-19::tagrfp + ptph-1::GFP]
Left panel
Strain	RNAi treatment from egg	Age	Medium	High	N total
CF3649	L4440 RNAi	day 2	65	5	115
		day 4	55	12	101
		day 7	45	13	86
CF3649	atg-18 RNAi	day 2	74	16	123
		day 4	41	22	78
		day 7	25	23	56
CF3649	hsf-1 RNAi	day 2	61	19	98	Significance:		day 2	day 4	day 7
		day 4	37	16	70	Ordinal logistic regression	atg-18 versus L4440 RNAi	0.01	0.003	0.00019
		day 7	26	14	45	Ordinal logistic regression	hsf-1 versus L4440 RNAi	3.52e-05	0.057	0.0033
Right panel
Strain	RNAi treatment from L4	Age	Medium	High	N total
CF3649	L4440 RNAi	day 2	85	10	141
		day 4	83	4	122
		day 7	68	6	105
CF3649	pbs-3 RNAi	day 2	80	7	143	Significance:		day 2	day 4	day 7
		day 4	92	12	141	Fisher's exact test	pbs-3 versus L4440 RNAi		0.68
		day 7	88	30	138	Chi-square test	pbs-3 versus L4440 RNAi	0.44		0.00023
Figure 1D
Left panel
CF3706	N2; muEx587[pkin-19::kin-19::meos2 + punc-122::gfp]
DCD174	atg-18(gk378)V; muEx587[pkin-19::kin-19::meos2+punc-122::gfp]
Strain	background	Age	Medium	High	N total
CF3706	wild-type	day 2	52	1	153
		day 4	69	8	145
		day 7	83	25	129
DCD174	atg-18(-)	day 2	16	0	138
		day 4	44	0	125	Significance:		day 2	day 4	day 7
		day 7	37	1	97	Fisher's exact test	atg-18(-) versus WT	< 0.00001	0.0034	< 0.00001
Middle panel
CF3706	N2; muEx587[pkin-19::kin-19::meos2 + punc-122::gfp]
Strain	RNAi treatment from L4	Age	Medium	High	N total
CF3706	L4440 RNAi	day 2	48	0	131
		day 4	54	8	118
		day 7	48	15	101
CF3706	pbs-3 RNAi	day 2	40	0	130
		day 4	51	4	124	Significance:		day 2	day 4	day 7
		day 7	47	2	103	Fisher's exact test	pbs-3 versus L4440 RNAi	0.36	0.25	0.036
Right panel
CF3706	N2; muEx587[pkin-19::kin-19::meos2 + punc-122::gfp]
DCD173	hsf-1(sy441)I; muEx587[pkin-19::kin-19::mEOS2+punc-122::gfp]
Strain	background	Age	Medium	High	N total
CF3706	wild-type	day 2	36	0	146
		day 6	71	18	131
		day 9	55	51	126
DCD173	hsf-1(-)	day 2	11	0	130	Significance:		day 2	day 6	day 9
		day 6	40	1	109	Fisher's exact test	hsf-1(-) versus WT	0.00036	< 0.00001
		day 9	47	19	96	Chi-test	hsf-1(-) versus WT			0.0012
Figure 1F
Left panel
DCD13	N2; uqIs9[pmyo-2::rho-1::tagrfp+ptph-1::gfp]
Strain	RNAi treatment from egg	Age	Medium	High	N total
DCD13	L4440	day 1	29	73	103
		day 3	9	75	85
		day 7	2	43	46
DCD13	atg-18 RNAi	day 1	35	58	104
		day 3	19	62	82	Significance:		day 1	day 3	day 7
		day 7	10	27	38	Fisher's exact test	atg-18 versus L4440 RNAi	0.03	0.043	0.008
Middle panel
DCD13	N2; uqIs9[pmyo-2::rho-1::tagrfp+ptph-1::gfp]
Strain	RNAi treatment from L4	Age	Medium	High	N total
DCD13	L4440	day 1	8	86	94
		day 2	1	89	90
		day 3	1	80	81
DCD13	pbs-3 RNAi	day 1	12	89	101
		day 2	9	91	100	Significance:		day 1	day 2	day 3
		day 3	8	93	101	Fisher's exact test	pbs-3 versus L4440 RNAi	0.49	0.02	0.044
Right panel
DCD13	N2; uqIs9[pmyo-2::rho-1::tagrfp+ptph-1::gfp]
DCD92	hsf-1(sy441)I; uqIs9[pmyo-2::rho-1::tagrfp+ptph-1::gfp]
Strain	background	Age	Medium	High	N total
DCD13	wild-type	day 1	6	111	117
		day 3	1	109	110
		day 6	0	88	88
DCD92	hsf-1(-)	day 1	53	56	109
		day 3	41	40	81	Significance:		day 1	day 3	day 6
		day 6	25	41	66	Fisher's exact test	hsf-1(-) versus WT	0	0	0

## Sheet: Figure S1
Data for Figure S1
Figure S1B
Left panel
CF3706	N2; muEx587[pkin-19::kin-19::meos2+punc-122::gfp]
Strain	RNAi treatment from egg	Age	Medium	High	N total
CF3706	L4440	day 2	48	0	134
		day 4	45	0	106
		day 8	35	11	62
CF3706	atg-18 RNAi	day 2	37	0	130
		day 4	36	0	103	Significance:		day 2	day 4	day 8
		day 8	34	1	74	Fisher's exact test	atg-18 versus L4440 RNAi	0.24	0.32	0.0016
Middle panel
CF3166	N2; muEx473[pkin-19::kin-19::tagRFP + ptph-1::GFP]
Strain	RNAi treatment from L4	Age	Medium	High	N total
CF3166	L4440	day 3	10	6	120
		day 6	35	17	120
		day 8	35	27	86
CF3166	rpt-6 RNAi	day 3	6	7	94	Significance:		day 3	day 6	day 8
		day 6	20	9	86	Chi-square test	rpt-6 versus L4440 RNAi	0.67	0.37	p<0.00001
		day 8	18	9	83
Right panel
CF3166	N2; muEx473[pkin-19::kin-19::tagRFP + ptph-1::GFP]
Strain	RNAi treatment from L4	Age	Medium	High	N total
CF3166	L4440	day 5	33	23	74
		day 10	11	23	34	Significance:		day 5	day 10
CF3166	hsf-1 RNAi	day 5	28	22	72	Chi-square test	hsf-1 versus L4440 RNAi	0.67
		day 10	18	5	33	Fisher's exact test	hsf-1 versus L4440 RNAi		1.7e-05
Figure S1D
DCD13	N2; uqIs9[pmyo-2::rho-1::tagrfp + ptph-1::gfp]
DCD324	unc-51(e369) V; uqIs9[pmyo-2::rho-1::tagrfp + ptph-1::gfp]
Strain	background	Age	Medium	High	N total
DCD13	wild-type	day 1	37	94	133	Significance:		day 1
DCD324	unc-51(-)	day 1	81	46	134	Fisher's exact test	unc-51(-) versus WT	p<0.00001
Figure S1E
DCD13	N2; uqIs9[pmyo-2::rho-1::tagrfp + ptph-1::gfp]
Left panel
Strain	Chemical treatment	Age	Medium	High	N total
DCD13	DMSO	day 2	13	52	67	Significance:		day 2
DCD13	MG132 (0.5mM)	day 2	27	34	66	Fisher's exact test	MG132 versus DMSO	0.002
Middle panel
Strain	Chemical treatment	Age	Medium	High	N total
DCD13	DMSO	day 2	22	107	131	Significance:		day 2
DCD13	MG132 (0.5mM)	day 2	45	81	133	Fisher's exact test	MG132 versus DMSO	0.0002
Right panel
Strain	Chemical treatment	Age	Medium	High	N total
DCD13	DMSO	day 2	26	108	135	Significance:		day 2
DCD13	MG132 (0.5mM)	day 2	44	83	136	Fisher's exact test	MG132 versus DMSO	0.0008
Figure S1F
Left panel
DCD146	N2; uqIs12[pmyo2::rho-1::venus]
Strain	RNAi treatment from L4	Age	Medium	High	N total
DCD146	L4440	day 4	77	61	152	Significance:		day 4
DCD146	hsp-1	day 4	66	32	148	Chi-square test	hsp-1 versus L4440 RNAi	p<0.00001
Right panel
CF3706	N2; muEx587[pkin-19::kin-19::meos2 + punc-122::gfp]
Strain	RNAi treatment from L4	Age	Medium	High	N total
CF3706	L4440 RNAi	day 7	44	15	127	Significance:		day 7
CF3706	hsp-1	day 7	21	0	140	Chi-square test	hsp-1 versus L4440 RNAi	p<0.00001

## Sheet: Figure S2
Data for Figure S2
Figure S2A
XW8056	N2; qxIs430[Pscav-3::scav-3::gfp]
RNAi treatment from egg	L4440	gfp-1		Significance (unpaired t-test):
Average total intensity normalized to control	1	0.223295		<0.00000001
SD total	0.193377	0.110925
N	18	30
Raw data (normalized to control)	L4440	gfp-1
	1.48244	0.500488
	1.30554	0.482833
	1.18608	0.468092
	1.12416	0.376544
	1.08827	0.366505
	1.06262	0.304955
	1.05165	0.28192
	1.0494	0.270478
	1.03807	0.246875
	0.918715	0.221537
	0.896003	0.197153
	0.89217	0.195822
	0.880065	0.194973
	0.855603	0.192478
	0.826724	0.178684
	0.814722	0.176738
	0.787942	0.173423
	0.739822	0.172073
		0.16606
		0.161589
		0.160447
		0.154245
		0.149522
		0.139816
		0.137758
		0.131756
		0.126889
		0.12581
		0.12373
		0.119649
Figure S2B
MAH215	sqIs11 [Plgg-1::mCherry::GFP::lgg-1 + rol-6]
	Autophagosome / Autolysosome
RNAi treatment from egg	L4440 RNAi	atg-18 RNAi		Significance (unpaired t-test):
	0.161074	0.140127		<0.0001
	0.167883	0.205882
	0.103825	0.218543
	0.0558376	0.162791
	0.161538	0.261745
	0.0909091	0.235669
	0.166667	0.265823
	0.105634	0.225806
	0.138365	0.255556
	0.105263	0.266234
	0.136986	0.274336
	0.142857	0.21831
	0.196078	0.194915
	0.149351	0.4625
	0.0916031	0.187919
	0.122449	0.133333
	0.0994152	0.265306
	0.0877193	0.252174
	0.164835	0.451852
	0.126582	0.316832
Figure S2C
CF3706	N2; muEx587[pkin-19::kin-19::meos2 + punc-122::gfp]
RNAi treatment from L4	Age	Mean Ubiquitinated proteins minus background	Normalized to control	Actin Band Area	Normalized to control	Ratio
L4440 RNAi	day 7	2150.57	1	11891.3	1	1
pbs-3 RNAi	day 7	6150.55	2.85996	8801.78	0.740186	3.86384
L4440 RNAi	day 7	880.224	1	13780.7	1	1
pbs-3 RNAi	day 7	2818.73	3.20229	11654.8	0.845733	3.7864

## Sheet: Figure S3
Data for Figure S3
Figure S3A
Left panel
DCD13	N2; uqIs9[pmyo2::rho1::tagrfp+ptph-1::gfp]
DCD88	N2; muIs115[hsfp:: hsf-1 cDNA + myo-3p::GFP]; uqIs9[pmyo2::rho1::tagrfp+ptph-1::gfp]
Strain	background	Age	Medium	High	N total
DCD13	wild-type	day 2	10	86	96
		day 4	3	74	77
		day 6	2	60	62
DCD88	HSF-1OE	day 2	69	13	105
		day 4	66	5	101	Significance:		day 2	day 4	day 6
		day 6	50	4	98	Fisher's test	HSF-1OE versus wild-type	p<0,00001	p<0,00001	p<0,00001
Right panel
DCD13	N2; uqIs9[pmyo2::rho1::tagrfp+ptph-1::gfp]
DCD190	N2; uqIs9[pmyo2::rho1::tagrfp+ptph-1::gfp]; uthEx557 [sur-5p::rpn-6 + myo-3p::GFP]
Strain	background	Age	Medium	High	N total
DCD13	wild-type	day 1	12	105	117
		day 4	0	107	107
		day 7	0	76	76
DCD190	RPN-6OE	day 1	25	88	113
		day 4	12	98	110	Significance:		day 1	day 4	day 7
		day 7	6	68	74	Fisher's test	RPN-6OE versus wild-type	0.019	0.00036	0.013
Figure S3B
DCD18	N2; uqIS10[pkin-19::kin-19::mEOS2+punc-122::gfp]
DCD45	N2; muIs115 [hsfp:: hsf-1 cDNA + myo-3p::GFP]; uqIs10[pkin-19::kin-19::mEOS2+punc-122::gfp]
Strain	background	Age	Medium	High	N total
DCD18	wild-type	day 7	55	25	101
		day 9	48	42	99
DCD45	HSF-1OE	day 7	19	0	76	Significance:		day 7	day 9
		day 9	31	2	71	Chi-square test	HSF-1OE versus wild-type	p<0,00001	p<0,00001

## Sheet: Figure 2
Data for Figure 2
Figure 2A
DCD146	N2; uqIs12[Pmyo-2::rho-1::venus]
Imaging at day 4
RNAi treatment from L4	L4440	atg-18	pbs-3
Average of fluorescence lifetimes (ns)	2.07786	2.27509	2.56919
SD	0.139536	0.217908	0.278957
SE	0.0250613	0.0358238	0.0458603
N	31	37	37
Holm-Sidak's multiple comparisons test
Control vs. atg-18		0.0005
Control vs. PBS3			<0,0001
ATG18 vs. PBS3			<0,0001
Raw data (fluorescence lifetimes, ns)
	Repeat 1:	L4440	atg-18	pbs-3	Repeat 2:	L4440	atg-18	pbs-3	Repeat 3:	L4440	atg-18	pbs-3
		1.98949	1.98463	3.13918		2.128	2.18244	2.44592		1.90939	2.25555	2.9499
		2.19865	2.44495	2.39702		2.20685	2.45725	2.59716		1.87866	2.59699	2.11045
		2.09467	2.25732	2.87847		2.00209	2.13893	2.51832		2.36578	2.69996	3.24115
		2.11756	2.12814	2.64387		1.87372	2.2896	2.63259		1.92711	2.17603	2.22259
		2.07607	1.78213	2.32735		2.30859	2.20856	2.65364		2.14187	2.20024	2.63817
		2.213	2.23352	2.27917		2.07895	2.37914	2.40076		1.91958	2.38656	2.21641
		2.26222	2.21009	2.09283		2.13768	2.27299	2.94435		2.06131	2.54148	2.57703
		1.79243	2.19973	2.37841		1.9804	2.50116	2.5125		1.99261	2.44107	2.47392
		2.00287	1.9152	2.31635		2.16727	2.01338	3.0624		2.26806	2.43613	2.46677
		2.22801	2.00693	2.67692		1.98552	2.11111	2.54977			2.33516	2.67489
						2.07166	2.10175	2.4071			2.47094	2.69279
						2.03352	2.47394	2.85634			2.15562	2.64115
							2.81065	2.1359
							2.06332	2.66109
							2.31582	2.64744
Figure 2B-D
DCD13	N2; uqIs9[pmyo-2::rho-1::tagrfp+ptph-1::gfp]
DCD92	hsf-1(sy441)I; uqIs9[pmyo-2::rho-1::tagrfp+ptph-1::gfp]
	Figure 2C (Day 2)				Figure 2D (Day 3)			Figure 2E (Day 2)
	N2	DCD13	DCD92		DCD13	DCD92		DCD13	DCD92
Average of mean frequency (Hz)	4.31105	1.7532	2.81714		2.141	3.26667		2.02091	2.7225
SD	0.6677	0.974	0.8839		0.6454	0.6389		0.8363	1.372
SE	0.1532	0.1948	0.1929		0.2041	0.213		0.1783	0.28
N	19	25	21		10	9		22	24
One-way ANOVA with Tukey’s multiple comparisons:
N2 vs. DCD13			<0.0001
N2 vs. DCD92			<0.0001
DCD13 vs. DCD92			0.00029646
Unpaired t test, two-tailed:
DCD13 vs. DCD92						0.00138867			0.044
Raw data (Mean Frequency (Hz))	N2	DCD13	DCD92		DCD13	DCD92		DCD13	DCD92
	3.57	1.99	4.27		2.13	4.19		1.45	3.75
	2.74	1.77	3.27		1.81	3.13		3.24	0
	4.49	1.16	3.62		2.14	3.63		1.82	3.86
	4.65	1.87	2.16		2.21	3.46		1.64	3.21
	4.87	2.3	2		3.72	3.32		1.95	0
	4.95	1.11	4.05		1.28	3.6		1.89	3.88
	4.13	2.26	1.29		2.5	3.41		1.13	1.01
	4.31	1.37	4.19		1.69	1.92		1.23	3.58
	3.74	1.5	4.04		1.91	2.74		1.8	0.87
	4.45	2.43	1.86		2.02			2.52	4
	4.48	0.94	2.96					1.99	3.76
	5.04	0.63	2.22					2.7	3.13
	4.75	3.89	2.57					2.18	4.14
	5.04	0	2.11					3.79	3.9
	5.01	3.83	3.54					1.85	3.49
	4.79	1.23	3.19					2.83	2.19
	4.11	2.81	1.84					1.86	3.31
	3.25	2.48	3.03					2.95	4.12
	3.54	2.22	2.33					0.88	0.96
		0	2.13					3	2.91
		1.01	2.49					0.21	1.47
		1.44						1.55	3.12
		1.41							3.53
		1.53							1.15
		2.65

## Sheet: Figure S4
Data for Figure S4
Left panel
DCD214	N2; uqIs24[pmyo-2::tagrfp::pab-1]
DCD340	unc-51(e369) V; uqIs24[pmyo-2::tagrfp::pab-1]
Strain	background	Age	Medium	High	N total
DCD214	wild-type	day 4	18	8	143	Significance:		day 4
DCD340	unc-51(-)	day 4	15	20	73	Chi-square test	unc-51(-) versus wild-type	p<0,00001
Middle panel
Strain	RNAi treatment from L4	Age	Medium	High	N total
DCD214	L4440 RNAi	day 2	14	5	105
		day 4	23	4	79
DCD214	pbs-3 RNAi	day 2	13	3	87	Significance:		day 2	day 4
		day 4	12	24	83	Fisher's test (High versus medium + low aggregation levels)	pbs-3 versus L4440 RNAi	0.73	5e-05
Right panel
DCD214	N2; uqIs24[pmyo-2::tagrfp::pab-1]
DCD249	hsf-1(sy441)I; uqIs24[Pmyo-2::tagrfp::pab-1]
Strain	background	Age	Medium	High	N total
DCD214	wild-type	day 2	30	0	98
		day 4	37	10	90
DCD249	hsf-1(-)	day 2	54	1	68	Significance:		day 2	day 4
		day 4	29	23	53	Fisher's test	hsf-1(-) versus wild-type	p<0,00001	2e-05

## Sheet: Figure 3
Data for Figure 3
Note: (bc) before conversion, (ac) after conversion.
Figure 3A
CF3706	N2; muEx587[pkin-19::kin-19::meos2 + punc-122::gfp]
			Green-labeled aggregation		Red-labeled aggregation		green
Strain	RNAi treatment from L4	Age	Medium	High	Medium	High	N total
CF3706	L4440 RNAi	day 5 (bc)	83	28	0	0	133
		day 5 (ac)	36	0	75	18	132
		day 6 (+24h)	65	4	70	10	130
		day 7 (+48h)	70	17	66	4	127
CF3706	pbs-3 RNAi	day 5 (bc)	75	2	0	0	123
		day 5 (ac)	8	0	73	3	123			Green-labeled aggregation				Red-labeled aggregation
		day 6 (+24h)	14	0	69	2	108	Significance:		day 5 (bc)	day 5 (ac)	day 6 (+24h)	day 7 (+48h)	day 5 (ac)	day 6 (+24h)	day 7 (+48h)
		day 7 (+48h)	21	0	46	0	94	Fisher's exact test	pbs-3 versus L4440 RNAi	0.0002	< 0,00001	< 0,00001	< 0,00001	0.15	0.23	0.41
Figure 3B
CF3706	N2; muEx587[pkin-19::kin-19::meos2 + punc-122::gfp]
			Green-labeled aggregation		Red-labeled aggregation
Strain	RNAi treatment from egg	Age	Medium	High	Medium	High	N total
CF3706	L4440 RNAi	day 5 (bc)	65	13	0	0	139
		day 5 (ac)	27	0	62	9	135
		day 6 (+24h)	60	0	59	2	130
		day 7 (+48h)	63	4	51	2	130
CF3706	atg-18 RNAi	day 5 (bc)	44	2	0	0	144
		day 5 (ac)	7	0	40	1	133			Green-labeled aggregation				Red-labeled aggregation
		day 6 (+24h)	25	0	37	1	132	Significance:		day 5 (bc)	day 5 (ac)	day 6 (+24h)	day 7 (+48h)	day 5 (ac)	day 6 (+24h)	day 7 (+48h)
		day 7 (+48h)	32	0	29	0	132	Fisher's exact test	atg-18 versus L4440 RNAi	0	0.0004	< 0,00001	0	0.0003	0.0033	0.0013
Figure 3C
DCD83	ttTi5605II; unc-119(ed3)III; uqEx11[pmyo-2::rho-1::meos2 + punc-122::gfp+ cb-unc-119(+)]
			Green-labeled aggregation		Red-labeled aggregation
Strain	RNAi treatment from egg	Age	Medium	High	Medium	High	N total
DCD83	L4440 RNAi	day 5 (bc)	52	15	0	0	95
		day 5 (ac)	21	0	46	8	91
		day 6 (+24h)	44	0	46	5	88
		day 7 (+48h)	52	6	41	4	84
DCD83	atg-18 RNAi	day 5 (bc)	34	10	0	0	77
		day 5 (ac)	19	0	33	10	78
		day 6 (+24h)	30	0	28	8	72			Green-labeled aggregation				Red-labeled aggregation
		day 7 (+48h)	25	2	22	5	60	Significance:		day 5 (bc)	day 5 (ac)	day 6 (+24h)	day 7 (+48h)	day 5 (ac)	day 6 (+24h)	day 7 (+48h)
DCD83	pbs-3 RNAi (from L4)	day 5 (bc)	50	4	0	0	129	Fisher's exact test	atg-18 versus L4440 RNAi	0.079	n.s	n.s	0.0058	n.s.	n.s.	n.s.
		day 5 (ac)	16	0	52	3	111	Fisher's exact test	pbs-3 versus L4440 RNAi	0.068	n.s	< 0,00001	< 0,00001	n.s.	0.045 (n.s. by FDR)	0.005
		day 6 (+24h)	20	0	44	1	107
		day 7 (+48h)	21	1	34	0	103

## Sheet: Figure S5
Data for Figure S5
Figure S5A
DCD69	N2; uqEx4[pmyo-3::kin-19::meos]
			Green-labeled aggregation			Red-labeled aggregation
Strain	RNAi treatment from L4	Age	Medium	High	low	Medium	High	N total
DCD69	L4440 RNAi	day 2 (bc)	61	17	28			106
		day 2 (ac)	17	0	88	69	15	105
		day 3 (+24h)	38	1	62	55	6	101
		day 4 (+48h)	43	0	60	57	1	103
DCD69	pbs-3 RNAi	day 2 (bc)	69	20	24	0	0	113			Green-labeled aggregation				Red-labeled aggregation
		day 2 (ac)	13	0	101	74	16	114	Significance:		day 2 (bc)	day 2 (ac)	day 3 (+24h)	day 4 (+48h)	day 2 (ac)	day 3 (+24h)	day 4 (+48h)
		day 3 (+24h)	36	1	76	58	9	113	Fisher's exact test (p-value)	pbs-3 versus L4440 RNAi		0.33	0.39	0.78			0.33
		day 4 (+48h)	48	0	61	52	3	109	Chi-square test (p-value)	pbs-3 versus L4440 RNAi	0.66				0.98	0.82
Figure S5B
CF3706	N2; muEx587[pkin-19::kin-19::meos2 + punc-122::gfp]
Left panel											Right panel
Strain	RNAi treatment from L4	Age	Number of animals	Relative green fluorescence	SEM	Significance (One-way ANOVA with Tukey's multiple comparison test):					Strain	RNAi treatment from egg	Age	Number of animals	Relative green fluorescence	SEM	Significance (One-way ANOVA with Tukey's multiple comparison test):
CF3706	L4440 RNAi	day 2 (ac)	28	1	0.0922427						CF3706	L4440 RNAi	day 2 (ac)	34	1	0.156963
		day 3 (+24h)	30	1.54894	0.166772								day 4 (+48h)	37	2.25866	0.191718	control RNAi day 4 (+48h) versus control RNAi day 2 (AC): p<0.0001
		day 4 (+48h)	29	3.3849	0.58203	control RNAi day 4 (+48h) versus control RNAi day 2 (AC): p<0.0001					CF3706	atg-18 RNAi	day 2 (ac)	34	0.974065	0.106328
CF3706	pbs-3 RNAi	day 2 (ac)	27	0.892372	0.0850651								day 4 (+48h)	33	1.49213	0.191886	atg-18 RNAi day 4 (+48h) versus control RNAi day 2 (AC): p= n.s.
		day 3 (+24h)	30	1.33718	0.143139												atg-18 RNAi day 4 versus control RNAi day 4 (+48h): p=0.0073
		day 4 (+48h)	30	1.52709	0.171902	pbs-3 RNAi day 4 (+48h) versus control RNAi day 2 (AC): p= n.s.
						pbs-3 RNAi day 4 versus control RNAi day 4 (+48h): p<0.0001
		Raw data (normalized to control)											Raw data (normalized to control)
		L4440 RNAi			pbs-3 RNAi								L4440 RNAi		atg-18 RNAi
		day 2 (ac)	day 3 (+24h)	day 4 (+48h)	day 2 (ac)	day 3 (+24h)	day 4 (+48h)						day 2 (ac)	day 4 (+48h)	day 2 (ac)	day 4 (+48h)
		2.26812	4.48525	16.5508	2.09816	2.93711	3.79728						3.19497	4.44867	2.25669	3.83025
		2.03287	2.88781	6.87304	1.61908	2.86654	3.65081						2.82066	4.14923	2.1111	3.57313
		1.6061	2.73791	6.67727	1.39099	2.83353	3.33529						2.78376	4.0842	2.10657	3.26637
		1.53672	2.64722	6.60849	1.35738	2.61754	3.01932						2.70333	3.87518	1.99607	3.20955
		1.50293	2.49908	5.49974	1.32409	2.48244	2.72114						2.41573	3.87149	1.83816	2.85925
		1.38139	2.42979	5.21465	1.31287	2.34075	2.32564						2.23655	3.62384	1.7827	2.68259
		1.24103	2.34674	5.12282	1.30198	1.98576	2.20776						1.6019	3.4	1.36515	2.57753
		1.18331	2.26748	4.01794	1.25209	1.57221	2.14835						1.56314	3.27573	1.34376	2.46296
		1.16655	1.91924	3.89379	1.18972	1.51719	1.62633						1.45496	3.10429	1.33098	2.39634
		1.11069	1.85504	3.34483	0.963229	1.45152	1.42555						1.41444	3.09902	1.29251	2.29789
		1.07526	1.59543	3.04491	0.868265	1.27853	1.41392						1.22182	3.00597	1.23941	1.76517
		1.06085	1.58707	2.90135	0.827553	1.27723	1.40766						1.21638	2.78343	1.22728	1.75973
		1.01415	1.54244	2.35769	0.781585	1.23007	1.3653						1.08283	2.69983	1.17628	1.74745
		1.00268	1.39828	2.3436	0.767683	1.20018	1.34962						0.951607	2.65079	1.07072	1.61467
		0.958386	1.38313	2.21941	0.744761	1.1808	1.18254						0.819048	2.63652	1.05961	1.57939
		0.882057	1.3594	2.19856	0.723098	1.15292	1.15742						0.738598	2.62836	1.02589	1.42803
		0.870394	1.06494	2.18578	0.663005	1.02169	1.11053						0.641789	2.53491	0.870591	1.21344
		0.793895	1.06469	2.13173	0.647891	0.97158	1.08422						0.495575	2.52976	0.866512	1.13892
		0.740626	1.05529	2.11639	0.643671	0.930963	1.04102						0.474697	2.35218	0.78059	1.05961
		0.687814	1.03377	2.1095	0.539805	0.9169	0.968643						0.448821	2.35008	0.760446	1.03937
		0.66751	0.914775	1.85016	0.530166	0.90575	0.944984						0.397633	2.24715	0.759827	0.916347
		0.651379	0.911334	1.66488	0.52816	0.881649	0.913654						0.391134	2.07152	0.681561	0.749206
		0.609294	0.841175	1.64931	0.516069	0.862628	0.903141						0.383005	1.72804	0.67539	0.736885
		0.529111	0.836921	1.53334	0.510014	0.840319	0.854059						0.319552	1.70803	0.571311	0.735717
		0.483352	0.817962	1.2446	0.338698	0.69808	0.846079						0.301491	1.46727	0.53284	0.597165
		0.470225	0.716972	1.07849	0.330561	0.647054	0.678594						0.29263	1.40667	0.484937	0.50185
		0.278258	0.70998	0.661222	0.323475	0.582075	0.662681						0.279096	1.38478	0.368092	0.394887
		0.195052	0.688641	0.581377		0.501531	0.644968						0.272731	1.30742	0.33972	0.240748
			0.615706	0.486565		0.244337	0.644507						0.263883	1.2874	0.323776	0.220591
			0.254746			0.186425	0.38162						0.257583	1.2731	0.219524	0.195589
													0.180393	1.24722	0.208748	0.168107
													0.136564	1.22078	0.183574	0.149409
													0.12937	0.848042	0.136731	0.132122
													0.114332	0.470342	0.131156
														0.421295
														0.233433
														0.144503
Figure S5C
DCD245	N2; uqEx49[pkin-19::meos]
Left panel											Right panel
Strain	RNAi treatment from L4	Age	Number of animals	Relative green fluorescence	SEM	Significance (One-way ANOVA with Tukey's multiple comparison test):					Strain	RNAi treatment from egg	Age	Number of animals	Relative green fluorescence	SEM	Significance (One-way ANOVA with Tukey's multiple comparison test):
DCD245	L4440 RNAi	day 2 (ac)	28	1	0.13584						DCD245	L4440 RNAi	day 2 (ac)	19	1	0.136869
		day 4 (+48h)	28	4.07758	0.344853	control RNAi day 4 (+48h) versus control RNAi day 2 (AC): p<0.0001							day 4 (+48h)	35	3.57577	0.373847	control RNAi day 4 (+48h) versus control RNAi day 2 (AC): p<0.0001
DCD245	pbs-3 RNAi	day 2 (ac)	30	1.21406	0.102864						DCD245	atg-18 RNAi	day 2 (ac)	17	1.1313	0.152229
		day 4 (+48h)	28	3.39105	0.383017	pbs-3 RNAi day 4 versus control RNAi day 4 (+48h): p= n.s.							day 4 (+48h)	35	4.05178	0.33975	atg-18 RNAi day 4 versus control RNAi day 4 (+48h): p= n.s.
		Raw data (normalized to control)											Raw data (normalized to control)
		L4440 RNAi		pbs-3 RNAi									L4440 RNAi		atg-18 RNAi
		day 2 (ac)	day 4 (+48h)	day 2 (ac)	day 4 (+48h)								day 2 (ac)	day 4 (+48h)	day 2 (ac)	day 4 (+48h)
		1.27456	3.03304	0.910814	3.4203								0.183331	0.500089	0.227449	1.22347
		1.24917	7.95217	1.40505	2.08075								0.304008	0.56871	0.477184	1.23504
		0.203643	4.33449	1.58379	4.18131								0.370269	0.786856	0.516356	1.25912
		0.4777	3.55872	1.85801	3.93071								0.418544	0.959945	0.534023	1.34019
		0.885736	4.45658	1.66208	2.77535								0.619335	1.07488	0.61335	1.51155
		0.357924	6.56232	0.966258	3.0614								0.641091	1.19182	0.646731	1.91694
		1.05685	4.37277	1.2629	3.43185								0.741758	1.22323	0.994555	2.0307
		0.490357	6.77832	2.10425	3.07955								0.846678	1.33719	1.04016	2.2143
		0.670703	0.77072	2.15776	2.90048								0.853768	1.58401	1.1165	2.50261
		0.603683	1.96574	2.15092	1.78926								0.873474	1.7322	1.13133	2.51365
		2.34762	4.28207	0.447026	1.63588								1.07581	1.75134	1.23368	2.95569
		1.01054	3.42861	0.417949	3.14223								1.09115	1.85178	1.34147	3.13266
		3.53475	3.60736	0.318478	3.31								1.11144	2.01361	1.377	3.15612
		0.453137	3.25617	1.30868	2.68032								1.13882	2.1734	1.47275	3.21925
		0.785853	1.65987	0.666853	4.1247								1.18058	3.20848	1.87164	3.24693
		1.08669	3.94724	1.31491	11.1372								1.48512	3.35467	2.00876	3.28818
		0.490489	4.0548	0.466967	1.60713								1.56408	3.51623	2.62916	3.4731
		0.738109	2.9769	1.7579	3.37596								1.8257	3.72063		3.86422
		0.673955	3.52941	1.39526	2.16325								2.67504	3.82524		4.13836
		0.629638	1.76511	0.562032	2.5393									3.89275		4.18462
		0.492847	5.36282	0.269443	6.15444									4.30339		4.27828
		2.55408	6.14202	0.962067	1.33178									4.39682		4.4936
		0.987433	6.95094	1.13819	1.25421									4.64518		4.51678
		0.822841	4.06677	1.1797	1.66875									4.64995		4.81276
		0.853763	1.92027	2.15319	5.72904									4.74051		4.96543
		1.23403	5.47898	1.11046	3.88369									4.81693		5.25544
		0.962055	1.80129	0.87497	2.21027									4.85487		5.72984
		1.07183	6.15675	1.45183	6.35029									5.07616		5.74204
				1.21277										5.1009		5.74308
				1.35124										6.42987		6.41987
														6.46238		6.82784
														6.50207		6.90898
														6.5742		7.82399
														6.84616		7.88114
														9.4856		8.00668

## Sheet: Figure S6
Data for Figure S6
Figure S6A
Left panel
CF3706	N2; muEx587[pkin-19::kin-19::meos2 + punc-122::gfp]
RNAi treatment from L4	Age	KIN-19::mEOS Band Area	Normalized to control	Actin Band Area	Normalized to control	Ratio
L4440 RNAi	day 7	7195.83	1	11778.5	1	1
pbs-3 RNAi	day 7	5474.47	0.760783	11162	0.947656	0.802805
L4440 RNAi	day 7	7202.37	1	15068.4	1	1
pbs-3 RNAi	day 7	6589.07	0.914848	13500.8	0.895969	1.02107
Right panel
DCD146	N2; uqIs12[Pmyo-2::rho-1::venus]
RNAi treatment from L4	Age	RHO-1::tagRFP Band Area	Normalized to control	Actin Band Area	Normalized to control	Ratio
L4440 RNAi	day 4	7762.47	1	10578.8	1	1
pbs-3 RNAi	day 4	4748.1	0.611675	11129.9	1.0521	0.581386
L4440 RNAi	day 4	7115.23	1	10545	1	1
pbs-3 RNAi	day 4	6829.47	0.959839	9630.9	0.913313	1.05094
Figure S6B
DCD146	N2; uqIs12[Pmyo-2::rho-1::venus]
RNAi treatment from L4	Age	RHO-1::tagRFP Band Area	Normalized to control
L4440 RNAi	day 4	2378.62	1
pbs-3 RNAi	day 4	199.607	0.0839172
L4440 RNAi	day 4	9237	1
pbs-3 RNAi	day 4	859.577	0.093058

## Sheet: Figure S7
Data for Figure S7
Figure S7A
CF3706	N2; muEx587[pkin-19::kin-19::meos2+punc-122::gfp]
DCD174	atg-18(gk378)V; muEx587[pkin-19::kin-19::meos2+punc-122::gfp]
Strain	background	RNAi treatment from egg	Age	Medium	High	N total
CF3706	wild-type	L4440 RNAi	day 3	25	0	128
	wild-type	L4440 RNAi	day 7	29	24	113
	wild-type	L4440 RNAi	day 9	44	25	114
CF3706	wild-type	pas-6 RNAi	day 3	29	0	130
	wild-type	pas-6 RNAi	day 7	47	13	119
	wild-type	pas-6 RNAi	day 9	54	5	109
DCD174	atg-18(-)	L4440 RNAi	day 3	0	0	112	Significance:		day 3	day 7	day 9
	atg-18(-)	L4440 RNAi	day 7	18	1	88	Fisher's exact test	wild-type background: pas-6 RNAi versus control RNAi	0.65	0,047 (n.s. by FDR)	0.00013
	atg-18(-)	L4440 RNAi	day 9	15	0	82	Fisher's exact test	atg-18(-) versus wild-type background (on control RNAi)	<0,00001	0.0002	<0,00001
DCD174	atg-18(-)	pas-6 RNAi	day 3	3	0	116	Fisher's exact test	atg-18(-) versus wild-type background (pas-6 RNAi)	<0,00001	0.00025	<0,00001
	atg-18(-)	pas-6 RNAi	day 7	28	1	109	Fisher's exact test	atg-18(-) (on pas-6 RNAi) versus wild-type background (on control RNAi)	0.000182	0.00216987	<0,00001
	atg-18(-)	pas-6 RNAi	day 9	19	1	99	Fisher's exact test	atg-18(-) background: pas-6 RNAi versus control RNAi	0.25	0.5	0.85
Figure S7B
DCD13	N2; uqIs9[pmyo-2::rho-1::tagrfp+ptph-1::gfp]
DCD92	hsf-1(sy441)I; uqIs9[pmyo-2::rho-1::tagrfp+ptph-1::gfp]
Strain	background	RNAi treatment from egg	Age	Medium	High	N total	Significance:
DCD13	wild-type	L4440 RNAi	day 1	23	119	142	Fisher's exact test	wild type background: control RNAi versus atg-18 RNAi	< 0,00001
	wild-type	atg-18 RNAi	day 1	72	67	146	Fisher's exact test	hsf-1(-) background: control RNAi versus atg-18 RNAi	0.0014
DCD92	hsf-1(-)	L4440 RNAi	day 1	85	53	138	Fisher's exact test	hsf-1(-) versus wild-type background (on control RNAi)	< 0,00001
	hsf-1(-)	atg-18 RNAi	day 1	94	28	138	Chi-square test	hsf-1(-) versus wild-type background (on atg-18 RNAi)	1.5e-05
Figure 5B
DCD13	N2; uqIs9[pmyo-2::rho-1::tagrfp+ptph-1::gfp]
DCD92	hsf-1(sy441)I; uqIs9[pmyo-2::rho-1::tagrfp+ptph-1::gfp]
Aggregation counted at day 1						Significance compared to wild-type background, L4440 RNAi
Strain	background	RNAi treatment from egg	Medium	High	N total	Ordinal logistic regression (p-value)
DCD92	hsf-1(-)	L4440	101	20	147
DCD13	wild-type	L4440	48	106	154
	wild-type	T05B11.1	45	99	145	0.88
	wild-type	math-39	35	107	144	0.34
	wild-type	C30H6.12	40	105	147	0.68
	wild-type	F26F2.4	44	101	148	0.82
	wild-type	pals-5	39	110	149	0.34
	wild-type	C53A5.11	39	103	143	0.58
	wild-type	fbxa-30	43	104	150	0.98
	wild-type	C01B10.4	41	105	146	0.56

[truncated: 2 more sheets: Figure 4, Figure S8]
