# Supplementary material for: A safety mechanism enables tissue-specific resistance to protein aggregation during aging in C. elegans
Source: PLoS Biol. 2023 Sep 14;21(9):e3002284. doi: 10.1371/journal.pbio.3002284 (PMC10501630; doi:10.1371/journal.pbio.3002284)
Supplement: S2 Data — Excel file, sheet 1 shows all differentially expressed genes, sheet 2 shows genes significantly regulated in transgenics with pharyngeal KIN-19 or RHO-1 aggregation and not in controls, sheet 3 shows safety mechanism related candidates up-regulated in both transgenics with pharyngeal KIN-19 and RHO-1 aggregation, and sheet 4 shows enrichment analysis of safety mechanism-related components regulated by microbes. (XLSX) [file pbio.3002284.s011.xlsx]

## Sheet: all significant genes
Data file S2: Differentially expressed genes upon PQC failure
Sheet 1: All differentially expressed genes
See Figure S8 for analysis flowchart
Transcript ID	Wormbase Gene ID	Sample 1	Sample2	Expression1	Expression2	Log2 (Expression Fold Change)	p-value	Locus tag	Description			Strains and conditions:
CDS:F44E2.2a	WBGene00018416	CF3317_atg18	DCD13_atg18	4.22565	43.6626	3.36915	0.03525	NA				KIN-19::tagRFP aggregation in the pharynx on RNAi
CDS:F44E2.2a	WBGene00018416	CF3317_atg18	DCD13_L4440	4.22565	52.2989	3.62953	0.028	NA				CF3166_L4440
CDS:F44E2.2a	WBGene00018416	CF3317_hsf1	DCD13_atg18	5.16403	43.6626	3.07983	0.0418	NA				CF3166_hsf1
CDS:F44E2.2a	WBGene00018416	CF3317_hsf1	DCD13_L4440	5.16403	52.2989	3.34021	0.033	NA				CF3166_atg18
CDS:F44E2.2b	WBGene00018416	CF3166_atg18	DCD13_L4440	0	12.8383	inf	0.04975	NA				RHO-1::tagRFP aggregation in the pharynx on RNAi
CDS:F54H12.3	WBGene00018843	CF3166_atg18	DCD13_atg18	9.40559	1.1542	-3.02662	0.04365	NA				DCD13_L4440
CDS:F57G4.2	WBGene00010207	CF3166_atg18	CF3317_hsf1	2.40686	0	-inf	0.0012	NA				DCD13_hsf1
CDS:F57G4.2	WBGene00010207	CF3166_atg18	DCD13_hsf1	2.40686	0	-inf	0.0012	NA				DCD13_atg18
CDS:F57G4.2	WBGene00010207	CF3166_hsf1	CF3317_hsf1	3.01475	0	-inf	0.00085	NA				tagRFP fluorescent reporter in the pharynx on RNAi
CDS:F57G4.2	WBGene00010207	CF3166_hsf1	DCD13_hsf1	3.01475	0	-inf	0.00085	NA				CF3317_L4440
CDS:F57G4.2	WBGene00010207	CF3166_L4440	CF3317_hsf1	3.21331	0	-inf	0.00045	NA				CF3317_hsf1
CDS:F57G4.2	WBGene00010207	CF3166_L4440	DCD13_hsf1	3.21331	0	-inf	0.00045	NA				CF3317_atg18
CDS:F57G4.2	WBGene00010207	CF3317_hsf1	CF3649_hsf1	0	0.932012	inf	0.0051	NA				KIN-19::tagRFP aggregation in the body-wall muscle on RNAi
CDS:F57G4.2	WBGene00010207	CF3317_hsf1	CF3649_L4440	0	0.85058	inf	0.00535	NA				CF3649_L4440
CDS:F57G4.2	WBGene00010207	CF3649_hsf1	DCD13_hsf1	0.932012	0	-inf	0.0064	NA				CF3649_hsf1
CDS:F57G4.2	WBGene00010207	CF3649_L4440	DCD13_hsf1	0.85058	0	-inf	0.00625	NA				CF3649_atg18
CDS:F58H7.6	WBGene00019071	CF3166_atg18	DCD13_atg18	2.75597	0.140492	-4.294	0.02825	NA
CDS:F58H7.6	WBGene00019071	CF3166_atg18	DCD13_hsf1	2.75597	0.155756	-4.1452	0.022	NA
CDS:F58H7.6	WBGene00019071	CF3166_atg18	DCD13_L4440	2.75597	0.273292	-3.33405	0.02995	NA
CDS:F58H7.6	WBGene00019071	CF3166_hsf1	DCD13_atg18	1.41497	0.140492	-3.33221	0.04175	NA
CDS:F58H7.6	WBGene00019071	CF3166_hsf1	DCD13_hsf1	1.41497	0.155756	-3.18342	0.03905	NA
CDS:F58H7.6	WBGene00019071	CF3166_L4440	DCD13_atg18	1.80556	0.140492	-3.68389	0.0358	NA
CDS:F58H7.6	WBGene00019071	CF3166_L4440	DCD13_hsf1	1.80556	0.155756	-3.53509	0.0317	NA
CDS:F58H7.6	WBGene00019071	CF3317_hsf1	DCD13_atg18	2.22567	0.140492	-3.98568	0.03095	NA
CDS:F58H7.6	WBGene00019071	CF3317_hsf1	DCD13_hsf1	2.22567	0.155756	-3.83688	0.02555	NA
CDS:F58H7.6	WBGene00019071	CF3317_hsf1	DCD13_L4440	2.22567	0.273292	-3.02573	0.0434	NA
CDS:F58H7.6	WBGene00019071	CF3317_L4440	DCD13_atg18	1.67889	0.140492	-3.57894	0.03895	NA
CDS:F58H7.6	WBGene00019071	CF3317_L4440	DCD13_hsf1	1.67889	0.155756	-3.43014	0.0344	NA
CDS:K07E8.10	WBGene00019499	CF3166_atg18	CF3317_atg18	5.45182	0	-inf	0.0028	NA
CDS:K07E8.10	WBGene00019499	CF3166_atg18	CF3649_L4440	5.45182	0	-inf	0.0028	NA
CDS:K07E8.10	WBGene00019499	CF3166_hsf1	CF3317_atg18	8.29073	0	-inf	0.0012	NA
CDS:K07E8.10	WBGene00019499	CF3166_hsf1	CF3649_L4440	8.29073	0	-inf	0.0012	NA
CDS:K07E8.10	WBGene00019499	CF3166_L4440	CF3317_atg18	5.10773	0	-inf	0.00255	NA
CDS:K07E8.10	WBGene00019499	CF3166_L4440	CF3649_L4440	5.10773	0	-inf	0.00255	NA
CDS:K07E8.10	WBGene00019499	CF3317_atg18	DCD13_hsf1	0	2.37933	inf	0.0101	NA
CDS:K07E8.10	WBGene00019499	CF3649_L4440	DCD13_hsf1	0	2.37933	inf	0.0101	NA
CDS:R52.2	WBGene00020074	CF3166_atg18	CF3317_hsf1	17.8209	3.83151	-2.21759	0.0371	NA
CDS:T23B12.10	WBGene00020724	CF3166_atg18	CF3317_atg18	0.947009	0	-inf	0.01115	NA
CDS:T23B12.10	WBGene00020724	CF3166_atg18	CF3649_L4440	0.947009	0	-inf	0.01115	NA
CDS:T23B12.10	WBGene00020724	CF3166_L4440	CF3317_atg18	1.06469	0	-inf	0.01095	NA
CDS:T23B12.10	WBGene00020724	CF3166_L4440	CF3649_L4440	1.06469	0	-inf	0.01095	NA
CDS:Y37H2A.3	WBGene00012563	CF3166_L4440	CF3649_atg18	9.83241	1.20557	-3.02783	0.03	NA
CDS:Y37H2A.3	WBGene00012563	CF3166_L4440	CF3649_L4440	9.83241	1.30733	-2.91093	0.03575	NA
CDS:Y37H2A.3	WBGene00012563	CF3317_hsf1	CF3649_atg18	9.83629	1.20557	-3.0284	0.0291	NA
CDS:Y37H2A.3	WBGene00012563	CF3317_hsf1	CF3649_L4440	9.83629	1.30733	-2.91149	0.03475	NA
CDS:Y60A3A.27	WBGene00045512	CF3166_atg18	DCD13_atg18	2.01797	0	-inf	0.00055	NA
CDS:Y60A3A.27	WBGene00045512	CF3166_hsf1	DCD13_atg18	1.13585	0	-inf	0.0031	NA
CDS:Y60A3A.27	WBGene00045512	CF3166_L4440	DCD13_atg18	1.37499	0	-inf	0.00355	NA
CDS:Y60A3A.27	WBGene00045512	CF3317_atg18	DCD13_atg18	0.859044	0	-inf	0.00335	NA
CDS:Y60A3A.27	WBGene00045512	CF3317_L4440	DCD13_atg18	0.872084	0	-inf	0.0045	NA
Pseudogene:B0281.7	WBGene00023225	CF3166_atg18	CF3649_hsf1	0	2.26957	inf	0.0042	NA
Pseudogene:B0281.7	WBGene00023225	CF3166_hsf1	CF3166_atg18	1.50407	0	-inf	0.0071	NA
Pseudogene:B0281.7	WBGene00023225	CF3166_hsf1	CF3166_L4440	1.50407	0	-inf	0.0071	NA
Pseudogene:B0281.7	WBGene00023225	CF3166_hsf1	CF3317_L4440	1.50407	0	-inf	0.0071	NA
Pseudogene:B0281.7	WBGene00023225	CF3166_hsf1	CF3649_atg18	1.50407	0	-inf	0.0071	NA
Pseudogene:B0281.7	WBGene00023225	CF3166_hsf1	CF3649_L4440	1.50407	0	-inf	0.0071	NA
Pseudogene:B0281.7	WBGene00023225	CF3166_hsf1	DCD13_atg18	1.50407	0	-inf	0.0071	NA
Pseudogene:B0281.7	WBGene00023225	CF3166_hsf1	DCD13_L4440	1.50407	0	-inf	0.0071	NA
Pseudogene:B0281.7	WBGene00023225	CF3166_L4440	CF3649_hsf1	0	2.26957	inf	0.0042	NA
Pseudogene:B0281.7	WBGene00023225	CF3317_L4440	CF3649_hsf1	0	2.26957	inf	0.0042	NA
Pseudogene:B0281.7	WBGene00023225	CF3649_atg18	CF3649_hsf1	0	2.26957	inf	0.0042	NA
Pseudogene:B0281.7	WBGene00023225	CF3649_hsf1	CF3649_L4440	2.26957	0	-inf	0.00485	NA
Pseudogene:B0281.7	WBGene00023225	CF3649_hsf1	DCD13_atg18	2.26957	0	-inf	0.00485	NA
Pseudogene:B0281.7	WBGene00023225	CF3649_hsf1	DCD13_L4440	2.26957	0	-inf	0.00485	NA
Pseudogene:B0284.5	WBGene00045188	CF3166_hsf1	DCD13_L4440	2.4986	0	-inf	0.0004	NA
Pseudogene:B0284.5	WBGene00045188	CF3317_hsf1	DCD13_L4440	1.23692	0	-inf	0.0027	NA
Pseudogene:B0284.5	WBGene00045188	CF3649_hsf1	DCD13_L4440	1.10208	0	-inf	0.00295	NA
Pseudogene:B0462.2	WBGene00005580	CF3166_hsf1	CF3317_L4440	11.5717	0	-inf	5e-05	NA
Pseudogene:B0462.2	WBGene00005580	CF3166_hsf1	CF3649_hsf1	11.5717	0.911018	-3.66698	0.0274	NA
Pseudogene:B0462.2	WBGene00005580	CF3166_hsf1	DCD13_atg18	11.5717	0	-inf	5e-05	NA
Pseudogene:B0462.2	WBGene00005580	CF3166_hsf1	DCD13_hsf1	11.5717	0	-inf	5e-05	NA
Pseudogene:B0462.2	WBGene00005580	CF3166_hsf1	DCD13_L4440	11.5717	0	-inf	5e-05	NA
Pseudogene:B0462.2	WBGene00005580	CF3317_hsf1	CF3317_L4440	3.47645	0	-inf	0.00135	NA
Pseudogene:B0462.2	WBGene00005580	CF3317_hsf1	DCD13_atg18	3.47645	0	-inf	0.00135	NA
Pseudogene:B0462.2	WBGene00005580	CF3317_hsf1	DCD13_hsf1	3.47645	0	-inf	0.00135	NA
Pseudogene:B0462.2	WBGene00005580	CF3317_hsf1	DCD13_L4440	3.47645	0	-inf	0.00135	NA
Pseudogene:B0462.2	WBGene00005580	CF3317_L4440	CF3649_hsf1	0	0.911018	inf	0.00745	NA
Pseudogene:B0462.2	WBGene00005580	CF3649_hsf1	DCD13_atg18	0.911018	0	-inf	0.00845	NA
Pseudogene:B0462.2	WBGene00005580	CF3649_hsf1	DCD13_hsf1	0.911018	0	-inf	0.00845	NA
Pseudogene:B0462.2	WBGene00005580	CF3649_hsf1	DCD13_L4440	0.911018	0	-inf	0.00845	NA
Pseudogene:B0507.17	WBGene00235307	CF3166_atg18	CF3649_L4440	1.09171	0	-inf	0.0064	NA
Pseudogene:B0507.17	WBGene00235307	CF3166_hsf1	CF3649_L4440	5.14227	0	-inf	0.00025	NA
Pseudogene:B0507.17	WBGene00235307	CF3317_hsf1	CF3649_L4440	3.1549	0	-inf	0.0019	NA
Pseudogene:B0507.17	WBGene00235307	CF3649_hsf1	CF3649_L4440	4.7435	0	-inf	0.00065	NA
Pseudogene:C06A1.4	WBGene00014667	CF3166_atg18	CF3649_atg18	15.7997	47.5332	1.58903	0.0406	NA
Pseudogene:C08A9.11	WBGene00045273	CF3166_atg18	CF3166_L4440	0	2.56413	inf	0.01375	NA
Pseudogene:C08A9.11	WBGene00045273	CF3166_L4440	CF3317_atg18	2.56413	0	-inf	0.0142	NA
Pseudogene:C08A9.11	WBGene00045273	CF3166_L4440	CF3649_atg18	2.56413	0	-inf	0.0142	NA
Pseudogene:C08A9.11	WBGene00045273	CF3166_L4440	CF3649_L4440	2.56413	0	-inf	0.0142	NA
Pseudogene:C08E3.5	WBGene00015597	CF3317_atg18	DCD13_hsf1	1.34606	20.8252	3.95152	0.0153	NA
Pseudogene:C08E3.5	WBGene00015597	CF3317_L4440	DCD13_hsf1	1.36649	20.8252	3.92979	0.01605	NA
Pseudogene:C08E3.5	WBGene00015597	DCD13_hsf1	DCD13_L4440	20.8252	2.76153	-2.91479	0.0357	NA
Pseudogene:C17H1.1	WBGene00007654	CF3166_hsf1	CF3317_L4440	3.14985	0	-inf	0.00085	NA
Pseudogene:C17H1.1	WBGene00007654	CF3166_hsf1	CF3649_atg18	3.14985	0	-inf	0.00085	NA
Pseudogene:C17H1.1	WBGene00007654	CF3166_hsf1	CF3649_L4440	3.14985	0	-inf	0.00085	NA
Pseudogene:C17H1.1	WBGene00007654	CF3166_hsf1	DCD13_atg18	3.14985	0	-inf	0.00085	NA
Pseudogene:C17H1.1	WBGene00007654	CF3317_hsf1	CF3317_L4440	0.924649	0	-inf	0.0041	NA
Pseudogene:C17H1.1	WBGene00007654	CF3317_hsf1	CF3649_atg18	0.924649	0	-inf	0.0041	NA
Pseudogene:C17H1.1	WBGene00007654	CF3317_hsf1	CF3649_L4440	0.924649	0	-inf	0.0041	NA
Pseudogene:C17H1.1	WBGene00007654	CF3317_hsf1	DCD13_atg18	0.924649	0	-inf	0.0041	NA
Pseudogene:C17H1.1	WBGene00007654	CF3317_L4440	CF3649_hsf1	0	2.3448	inf	0.002	NA
Pseudogene:C17H1.1	WBGene00007654	CF3649_atg18	CF3649_hsf1	0	2.3448	inf	0.002	NA
Pseudogene:C17H1.1	WBGene00007654	CF3649_hsf1	CF3649_L4440	2.3448	0	-inf	0.0016	NA
Pseudogene:C17H1.1	WBGene00007654	CF3649_hsf1	DCD13_atg18	2.3448	0	-inf	0.0016	NA
Pseudogene:C24H12.3	WBGene00023244	CF3166_atg18	CF3317_hsf1	1.61136	0	-inf	0.00235	NA
Pseudogene:C24H12.3	WBGene00023244	CF3166_L4440	CF3317_hsf1	1.23951	0	-inf	0.00515	NA
Pseudogene:C24H12.3	WBGene00023244	CF3317_atg18	CF3317_hsf1	1.12131	0	-inf	0.00555	NA
Pseudogene:C24H12.3	WBGene00023244	CF3317_hsf1	CF3317_L4440	0	0.982697	inf	0.0055	NA
Pseudogene:C24H12.3	WBGene00023244	CF3317_hsf1	CF3649_L4440	0	1.2468	inf	0.00405	NA
Pseudogene:C24H12.3	WBGene00023244	CF3317_hsf1	DCD13_atg18	0	0.901483	inf	0.006	NA
Pseudogene:C24H12.3	WBGene00023244	CF3317_hsf1	DCD13_hsf1	0	0.888305	inf	0.00765	NA
Pseudogene:C25H3.18	WBGene00194836	CF3166_atg18	CF3317_hsf1	17.0299	0	-inf	0.01915	NA
Pseudogene:C25H3.18	WBGene00194836	CF3166_atg18	CF3649_atg18	17.0299	0	-inf	0.01915	NA
Pseudogene:C25H3.18	WBGene00194836	CF3166_atg18	CF3649_hsf1	17.0299	0	-inf	0.01915	NA
Pseudogene:C25H3.18	WBGene00194836	CF3166_atg18	DCD13_L4440	17.0299	0	-inf	0.01915	NA
Pseudogene:C32B5.11	WBGene00016304	CF3166_atg18	DCD13_L4440	2.71825	0	-inf	0.0005	NA
Pseudogene:C32B5.11	WBGene00016304	CF3166_hsf1	DCD13_L4440	1.95543	0	-inf	0.0004	NA
Pseudogene:C32B5.11	WBGene00016304	CF3166_L4440	DCD13_L4440	1.96047	0	-inf	0.00045	NA
Pseudogene:C32B5.11	WBGene00016304	CF3317_atg18	DCD13_L4440	1.3986	0	-inf	0.0012	NA
Pseudogene:C32B5.11	WBGene00016304	CF3317_hsf1	DCD13_L4440	2.34365	0	-inf	0.0003	NA
Pseudogene:C32B5.11	WBGene00016304	CF3317_L4440	DCD13_L4440	1.64571	0	-inf	0.001	NA
Pseudogene:C32B5.11	WBGene00016304	CF3649_hsf1	DCD13_L4440	1.45263	0	-inf	0.001	NA
Pseudogene:C32B5.12	WBGene00016305	CF3166_atg18	DCD13_atg18	12.517	1.39317	-3.16744	0.02955	NA
Pseudogene:C32B5.12	WBGene00016305	CF3166_atg18	DCD13_L4440	12.517	1.14966	-3.44461	0.0224	NA
Pseudogene:C32B5.12	WBGene00016305	CF3317_atg18	DCD13_L4440	9.53115	1.14966	-3.05145	0.04085	NA
Pseudogene:C32B5.12	WBGene00016305	CF3317_L4440	DCD13_L4440	9.05391	1.14966	-2.97734	0.04325	NA
Pseudogene:C33C12.6	WBGene00016338	CF3166_hsf1	CF3166_L4440	1.60776	0	-inf	0.0026	NA
Pseudogene:C33C12.6	WBGene00016338	CF3166_hsf1	CF3649_atg18	1.60776	0	-inf	0.0026	NA
Pseudogene:C33C12.6	WBGene00016338	CF3166_hsf1	CF3649_L4440	1.60776	0	-inf	0.0026	NA
Pseudogene:C33C12.6	WBGene00016338	CF3166_hsf1	DCD13_L4440	1.60776	0	-inf	0.0026	NA
Pseudogene:C35D6.5	WBGene00007962	CF3166_atg18	CF3317_hsf1	1.21048	0	-inf	0.00745	NA
Pseudogene:C35D6.5	WBGene00007962	CF3166_hsf1	CF3166_atg18	0	1.21048	inf	0.0089	NA
Pseudogene:C35D6.5	WBGene00007962	CF3166_hsf1	CF3649_L4440	0	1.77957	inf	0.00315	NA
Pseudogene:C35D6.5	WBGene00007962	CF3166_hsf1	DCD13_hsf1	0	1.26789	inf	0.0062	NA
Pseudogene:C35D6.5	WBGene00007962	CF3317_hsf1	CF3649_L4440	0	1.77957	inf	0.00315	NA
Pseudogene:C35D6.5	WBGene00007962	CF3317_hsf1	DCD13_hsf1	0	1.26789	inf	0.0062	NA
Pseudogene:C45E5.3	WBGene00016666	CF3649_hsf1	DCD13_L4440	0.829319	0	-inf	0.00845	NA
Pseudogene:D1054.7	WBGene00008374	CF3166_atg18	DCD13_atg18	0	1.09471	inf	0.00725	NA
Pseudogene:D1054.7	WBGene00008374	CF3166_atg18	DCD13_L4440	0	0.82955	inf	0.0176	NA
Pseudogene:D1054.7	WBGene00008374	CF3166_hsf1	DCD13_atg18	0	1.09471	inf	0.00725	NA
Pseudogene:D1054.7	WBGene00008374	CF3166_hsf1	DCD13_L4440	0	0.82955	inf	0.0176	NA
Pseudogene:D1054.7	WBGene00008374	CF3649_atg18	DCD13_atg18	0	1.09471	inf	0.00725	NA
Pseudogene:D1054.7	WBGene00008374	CF3649_atg18	DCD13_L4440	0	0.82955	inf	0.0176	NA
Pseudogene:D1054.7	WBGene00008374	CF3649_hsf1	DCD13_atg18	0	1.09471	inf	0.00725	NA
Pseudogene:D1054.7	WBGene00008374	CF3649_hsf1	DCD13_L4440	0	0.82955	inf	0.0176	NA
Pseudogene:D1054.7	WBGene00008374	DCD13_atg18	DCD13_hsf1	1.09471	0	-inf	0.00765	NA
Pseudogene:D1054.7	WBGene00008374	DCD13_hsf1	DCD13_L4440	0	0.82955	inf	0.0176	NA
Pseudogene:E03A3.10	WBGene00189944	CF3166_atg18	CF3649_atg18	9.35413	0	-inf	0.00045	NA
Pseudogene:E03A3.10	WBGene00189944	CF3166_hsf1	CF3649_atg18	3.30225	0	-inf	0.00515	NA
Pseudogene:E03A3.10	WBGene00189944	CF3166_L4440	CF3649_atg18	4.38188	0	-inf	0.00255	NA
Pseudogene:E03A3.10	WBGene00189944	CF3317_atg18	CF3649_atg18	6.87095	0	-inf	0.00195	NA
Pseudogene:E03A3.10	WBGene00189944	CF3317_hsf1	CF3649_atg18	3.61369	0	-inf	0.00595	NA
Pseudogene:E03A3.10	WBGene00189944	CF3317_L4440	CF3649_atg18	2.5476	0	-inf	0.0067	NA
Pseudogene:E03A3.10	WBGene00189944	CF3649_atg18	DCD13_atg18	0	1.84172	inf	0.013	NA
Pseudogene:E03A3.10	WBGene00189944	CF3649_atg18	DCD13_hsf1	0	1.8144	inf	0.0128	NA
Pseudogene:F02H6.1	WBGene00008534	CF3166_atg18	DCD13_atg18	0.36986	4.86736	3.71809	0.03965	NA
Pseudogene:F02H6.1	WBGene00008534	CF3166_atg18	DCD13_hsf1	0.36986	3.78177	3.35401	0.04795	NA
Pseudogene:F02H6.1	WBGene00008534	CF3166_atg18	DCD13_L4440	0.36986	6.2898	4.08796	0.03285	NA
Pseudogene:F02H6.4a	WBGene00008537	CF3166_atg18	DCD13_L4440	16.6528	69.6777	2.06494	0.049	NA
Pseudogene:F07H5.3a	WBGene00014307	CF3166_atg18	CF3317_hsf1	127.782	20.1325	-2.66609	0.04055	NA
Pseudogene:F07H5.3b	WBGene00014307	CF3166_atg18	CF3317_hsf1	115.779	14.819	-2.96585	0.03785	NA
Pseudogene:F07H5.4	WBGene00014308	CF3166_atg18	DCD13_atg18	80.3304	18.336	-2.13126	0.0395	NA
Pseudogene:F07H5.4	WBGene00014308	CF3166_atg18	DCD13_L4440	80.3304	19.4511	-2.0461	0.04675	NA
Pseudogene:F07H5.5a	WBGene00014309	CF3166_atg18	CF3166_L4440	693.959	297.301	-1.22293	0.0484	NA
Pseudogene:F07H5.5a	WBGene00014309	CF3166_atg18	CF3317_hsf1	693.959	127.787	-2.4411	0.00025	NA
Pseudogene:F07H5.5a	WBGene00014309	CF3166_atg18	CF3317_L4440	693.959	200.786	-1.78919	0.00375	NA
Pseudogene:F07H5.5a	WBGene00014309	CF3166_atg18	CF3649_atg18	693.959	245.001	-1.50206	0.0141	NA
Pseudogene:F07H5.5a	WBGene00014309	CF3166_atg18	CF3649_hsf1	693.959	173.301	-2.00157	0.0016	NA
Pseudogene:F07H5.5a	WBGene00014309	CF3166_atg18	CF3649_L4440	693.959	191.078	-1.86069	0.00255	NA
Pseudogene:F07H5.5a	WBGene00014309	CF3166_atg18	DCD13_atg18	693.959	275.25	-1.33411	0.0316	NA
Pseudogene:F07H5.5a	WBGene00014309	CF3166_atg18	DCD13_L4440	693.959	236.763	-1.55141	0.0118	NA
Pseudogene:F07H5.5a	WBGene00014309	CF3166_hsf1	CF3166_atg18	159.823	693.959	2.11837	0.0013	NA
Pseudogene:F07H5.5a	WBGene00014309	CF3166_hsf1	CF3317_atg18	159.823	471.661	1.56127	0.01335	NA
Pseudogene:F07H5.5a	WBGene00014309	CF3317_atg18	CF3317_hsf1	471.661	127.787	-1.884	0.003	NA
Pseudogene:F07H5.5a	WBGene00014309	CF3317_atg18	CF3317_L4440	471.661	200.786	-1.23209	0.0438	NA
Pseudogene:F07H5.5a	WBGene00014309	CF3317_atg18	CF3649_hsf1	471.661	173.301	-1.44447	0.01845	NA
Pseudogene:F07H5.5a	WBGene00014309	CF3317_atg18	CF3649_L4440	471.661	191.078	-1.30359	0.0312	NA
Pseudogene:F07H5.5a	WBGene00014309	CF3317_hsf1	DCD13_hsf1	127.787	318.025	1.31539	0.03005	NA
Pseudogene:F09F3.8	WBGene00014732	CF3166_atg18	DCD13_atg18	0.990472	0	-inf	0.00255	NA
Pseudogene:F09F3.8	WBGene00014732	CF3166_hsf1	CF3317_L4440	0.464782	3.70791	2.99598	0.0465	NA
Pseudogene:F09F3.8	WBGene00014732	CF3166_L4440	DCD13_atg18	1.6926	0	-inf	0.00045	NA
Pseudogene:F09F3.8	WBGene00014732	CF3317_atg18	DCD13_atg18	1.21135	0	-inf	0.00125	NA
Pseudogene:F09F3.8	WBGene00014732	CF3317_L4440	CF3649_atg18	3.70791	0.380118	-3.28609	0.0341	NA
Pseudogene:F09F3.8	WBGene00014732	CF3317_L4440	CF3649_hsf1	3.70791	0.4208	-3.1394	0.0419	NA
Pseudogene:F09F3.8	WBGene00014732	CF3317_L4440	DCD13_atg18	3.70791	0	-inf	5e-05	NA
Pseudogene:F10G7.6	WBGene00017370	CF3317_atg18	CF3317_L4440	0.851141	0	-inf	0.00565	NA
Pseudogene:F10G7.6	WBGene00017370	CF3317_atg18	CF3649_L4440	0.851141	0	-inf	0.00565	NA
Pseudogene:F10G7.6	WBGene00017370	CF3317_atg18	DCD13_atg18	0.851141	0	-inf	0.00565	NA
Pseudogene:F10G7.6	WBGene00017370	CF3317_atg18	DCD13_L4440	0.851141	0	-inf	0.00565	NA
Pseudogene:F11A6.3	WBGene00077549	CF3166_atg18	CF3317_L4440	1.9088	0	-inf	0.0064	NA
Pseudogene:F11A6.3	WBGene00077549	CF3166_hsf1	CF3317_L4440	1.35714	0	-inf	0.00985	NA
Pseudogene:F11A6.3	WBGene00077549	CF3166_L4440	CF3317_L4440	1.17054	0	-inf	0.0142	NA
Pseudogene:F11A6.3	WBGene00077549	CF3317_atg18	CF3317_L4440	1.43395	0	-inf	0.00785	NA
Pseudogene:F11A6.3	WBGene00077549	CF3317_hsf1	CF3317_L4440	1.03429	0	-inf	0.0165	NA
Pseudogene:F11A6.3	WBGene00077549	CF3317_L4440	CF3649_hsf1	0	1.22871	inf	0.0128	NA
Pseudogene:F11A6.3	WBGene00077549	CF3317_L4440	DCD13_hsf1	0	1.21172	inf	0.0128	NA
Pseudogene:F13A7.9	WBGene00004817	CF3166_atg18	DCD13_L4440	2.66507	20.037	2.91043	0.04395	NA
Pseudogene:F15H10.6	WBGene00008873	CF3166_atg18	CF3649_hsf1	0	1.31914	inf	0.00265	NA
Pseudogene:F15H10.6	WBGene00008873	CF3166_hsf1	CF3166_atg18	1.38033	0	-inf	0.003	NA
Pseudogene:F15H10.6	WBGene00008873	CF3166_hsf1	CF3166_L4440	1.38033	0	-inf	0.003	NA
Pseudogene:F15H10.6	WBGene00008873	CF3166_hsf1	CF3649_atg18	1.38033	0	-inf	0.003	NA
Pseudogene:F15H10.6	WBGene00008873	CF3166_hsf1	CF3649_L4440	1.38033	0	-inf	0.003	NA
Pseudogene:F15H10.6	WBGene00008873	CF3166_hsf1	DCD13_atg18	1.38033	0	-inf	0.003	NA
Pseudogene:F15H10.6	WBGene00008873	CF3166_hsf1	DCD13_L4440	1.38033	0	-inf	0.003	NA
Pseudogene:F15H10.6	WBGene00008873	CF3166_L4440	CF3649_hsf1	0	1.31914	inf	0.00265	NA
Pseudogene:F15H10.6	WBGene00008873	CF3649_atg18	CF3649_hsf1	0	1.31914	inf	0.00265	NA
Pseudogene:F15H10.6	WBGene00008873	CF3649_hsf1	CF3649_L4440	1.31914	0	-inf	0.00295	NA
Pseudogene:F15H10.6	WBGene00008873	CF3649_hsf1	DCD13_atg18	1.31914	0	-inf	0.00295	NA
Pseudogene:F15H10.6	WBGene00008873	CF3649_hsf1	DCD13_L4440	1.31914	0	-inf	0.00295	NA
Pseudogene:F17C8.8	WBGene00044224	CF3317_atg18	CF3649_atg18	2.15413	0	-inf	0.00785	NA
Pseudogene:F17C8.8	WBGene00044224	CF3317_hsf1	CF3649_atg18	1.8127	0	-inf	0.0131	NA
Pseudogene:F21F8.2	WBGene00017677	CF3166_atg18	CF3166_L4440	0	1.0428	inf	0.008	NA
Pseudogene:F21F8.2	WBGene00017677	CF3166_atg18	CF3317_L4440	0	1.10233	inf	0.00625	NA
Pseudogene:F21F8.2	WBGene00017677	CF3166_hsf1	CF3166_L4440	0	1.0428	inf	0.008	NA
Pseudogene:F21F8.2	WBGene00017677	CF3166_hsf1	CF3317_L4440	0	1.10233	inf	0.00625	NA
Pseudogene:F21F8.2	WBGene00017677	CF3166_L4440	CF3649_atg18	1.0428	0	-inf	0.0069	NA
Pseudogene:F21F8.2	WBGene00017677	CF3166_L4440	CF3649_hsf1	1.0428	0	-inf	0.0069	NA
Pseudogene:F21F8.2	WBGene00017677	CF3317_L4440	CF3649_atg18	1.10233	0	-inf	0.0065	NA
Pseudogene:F21F8.2	WBGene00017677	CF3317_L4440	CF3649_hsf1	1.10233	0	-inf	0.0065	NA
Pseudogene:F28G4.5	WBGene00009230	CF3166_atg18	CF3649_atg18	0.251459	4.82516	4.26218	0.03895	NA
Pseudogene:F28G4.5	WBGene00009230	CF3166_L4440	CF3649_atg18	0.61253	4.82516	2.97773	0.0415	NA
Pseudogene:F28G4.5	WBGene00009230	CF3317_L4440	CF3649_atg18	0.373554	4.82516	3.69119	0.02785	NA
Pseudogene:F28G4.5	WBGene00009230	CF3649_atg18	CF3649_hsf1	4.82516	0.519321	-3.21588	0.0347	NA
Pseudogene:F28G4.5	WBGene00009230	CF3649_atg18	DCD13_L4440	4.82516	0.630189	-2.93672	0.04365	NA
Pseudogene:F31C3.10	WBGene00004677	CF3166_atg18	CF3649_atg18	44.3358	166.182	1.90622	0.0274	NA
Pseudogene:F31C3.10	WBGene00004677	CF3166_atg18	CF3649_L4440	44.3358	146.213	1.72153	0.0415	NA
Pseudogene:F31C3.10	WBGene00004677	CF3166_atg18	DCD13_L4440	44.3358	510.864	3.5264	0.0005	NA
Pseudogene:F31C3.10	WBGene00004677	CF3166_hsf1	DCD13_L4440	87.7758	510.864	2.54104	0.00105	NA
Pseudogene:F31C3.10	WBGene00004677	CF3166_L4440	DCD13_hsf1	95.2347	31.24	-1.60809	0.046	NA
Pseudogene:F31C3.10	WBGene00004677	CF3166_L4440	DCD13_L4440	95.2347	510.864	2.42338	0.00085	NA
Pseudogene:F31C3.10	WBGene00004677	CF3317_atg18	CF3649_atg18	48.4059	166.182	1.77951	0.02	NA
Pseudogene:F31C3.10	WBGene00004677	CF3317_atg18	CF3649_L4440	48.4059	146.213	1.59481	0.03325	NA
Pseudogene:F31C3.10	WBGene00004677	CF3317_atg18	DCD13_L4440	48.4059	510.864	3.39968	5e-05	NA
Pseudogene:F31C3.10	WBGene00004677	CF3317_hsf1	CF3649_atg18	52.4087	166.182	1.66488	0.03005	NA
Pseudogene:F31C3.10	WBGene00004677	CF3317_hsf1	DCD13_L4440	52.4087	510.864	3.28506	0.00015	NA
Pseudogene:F31C3.10	WBGene00004677	CF3317_L4440	CF3649_atg18	44.3747	166.182	1.90495	0.0284	NA
Pseudogene:F31C3.10	WBGene00004677	CF3317_L4440	CF3649_L4440	44.3747	146.213	1.72026	0.04285	NA
Pseudogene:F31C3.10	WBGene00004677	CF3317_L4440	DCD13_L4440	44.3747	510.864	3.52513	0.0003	NA
Pseudogene:F31C3.10	WBGene00004677	CF3649_atg18	DCD13_atg18	166.182	45.1988	-1.8784	0.0301	NA
Pseudogene:F31C3.10	WBGene00004677	CF3649_atg18	DCD13_hsf1	166.182	31.24	-2.41129	0.0049	NA
Pseudogene:F31C3.10	WBGene00004677	CF3649_atg18	DCD13_L4440	166.182	510.864	1.62018	0.013	NA
Pseudogene:F31C3.10	WBGene00004677	CF3649_hsf1	DCD13_L4440	80.3466	510.864	2.66863	0.00035	NA
Pseudogene:F31C3.10	WBGene00004677	CF3649_L4440	DCD13_atg18	146.213	45.1988	-1.69371	0.04685	NA
Pseudogene:F31C3.10	WBGene00004677	CF3649_L4440	DCD13_hsf1	146.213	31.24	-2.2266	0.00725	NA
Pseudogene:F31C3.10	WBGene00004677	CF3649_L4440	DCD13_L4440	146.213	510.864	1.80487	0.0054	NA
Pseudogene:F31C3.10	WBGene00004677	DCD13_atg18	DCD13_L4440	45.1988	510.864	3.49858	0.00025	NA
Pseudogene:F31C3.10	WBGene00004677	DCD13_hsf1	DCD13_L4440	31.24	510.864	4.03147	0.0001	NA
Pseudogene:F33E2.8	WBGene00045254	CF3166_atg18	CF3166_L4440	1.12213	0	-inf	0.02715	NA
Pseudogene:F33E2.8	WBGene00045254	CF3166_atg18	CF3649_atg18	1.12213	0	-inf	0.02715	NA
Pseudogene:F34H10.9	WBGene00219417	CF3166_atg18	CF3317_L4440	0.897855	0	-inf	0.01915	NA
Pseudogene:F34H10.9	WBGene00219417	CF3166_atg18	DCD13_atg18	0.897855	0	-inf	0.01915	NA
Pseudogene:F34H10.9	WBGene00219417	CF3166_atg18	DCD13_L4440	0.897855	0	-inf	0.01915	NA
Pseudogene:F34H10.9	WBGene00219417	CF3166_hsf1	CF3317_L4440	1.46292	0	-inf	0.008	NA
Pseudogene:F34H10.9	WBGene00219417	CF3166_hsf1	DCD13_atg18	1.46292	0	-inf	0.008	NA
Pseudogene:F34H10.9	WBGene00219417	CF3166_hsf1	DCD13_L4440	1.46292	0	-inf	0.008	NA
Pseudogene:F34H10.9	WBGene00219417	CF3317_atg18	CF3317_L4440	1.11292	0	-inf	0.0126	NA
Pseudogene:F34H10.9	WBGene00219417	CF3317_atg18	DCD13_atg18	1.11292	0	-inf	0.0126	NA
Pseudogene:F34H10.9	WBGene00219417	CF3317_atg18	DCD13_L4440	1.11292	0	-inf	0.0126	NA
Pseudogene:F34H10.9	WBGene00219417	CF3317_hsf1	CF3317_L4440	2.52712	0	-inf	0.0027	NA
Pseudogene:F34H10.9	WBGene00219417	CF3317_hsf1	DCD13_atg18	2.52712	0	-inf	0.0027	NA
Pseudogene:F34H10.9	WBGene00219417	CF3317_hsf1	DCD13_L4440	2.52712	0	-inf	0.0027	NA
Pseudogene:F34H10.9	WBGene00219417	CF3317_L4440	CF3649_hsf1	0	1.72183	inf	0.00565	NA
Pseudogene:F34H10.9	WBGene00219417	CF3649_hsf1	DCD13_atg18	1.72183	0	-inf	0.0055	NA
Pseudogene:F34H10.9	WBGene00219417	CF3649_hsf1	DCD13_L4440	1.72183	0	-inf	0.0055	NA
Pseudogene:F36H5.7	WBGene00006223	CF3166_atg18	DCD13_atg18	1.1679	0	-inf	0.0047	NA
Pseudogene:F36H5.7	WBGene00006223	CF3166_L4440	DCD13_atg18	1.53187	0	-inf	0.00405	NA
Pseudogene:F40B5.1	WBGene00018225	CF3166_L4440	DCD13_atg18	0	3.8379	inf	5e-05	NA
Pseudogene:F40B5.1	WBGene00018225	CF3166_L4440	DCD13_hsf1	0	3.89313	inf	0.0001	NA
Pseudogene:F40B5.1	WBGene00018225	CF3166_L4440	DCD13_L4440	0	2.31542	inf	0.00095	NA
Pseudogene:F40B5.1	WBGene00018225	CF3317_hsf1	DCD13_atg18	0	3.8379	inf	5e-05	NA
Pseudogene:F40B5.1	WBGene00018225	CF3317_hsf1	DCD13_hsf1	0	3.89313	inf	0.0001	NA
Pseudogene:F40B5.1	WBGene00018225	CF3317_hsf1	DCD13_L4440	0	2.31542	inf	0.00095	NA
Pseudogene:F40B5.1	WBGene00018225	CF3649_atg18	DCD13_atg18	0	3.8379	inf	5e-05	NA
Pseudogene:F40B5.1	WBGene00018225	CF3649_atg18	DCD13_hsf1	0	3.89313	inf	0.0001	NA
Pseudogene:F40B5.1	WBGene00018225	CF3649_atg18	DCD13_L4440	0	2.31542	inf	0.00095	NA
Pseudogene:F40B5.1	WBGene00018225	CF3649_L4440	DCD13_atg18	0	3.8379	inf	5e-05	NA
Pseudogene:F40B5.1	WBGene00018225	CF3649_L4440	DCD13_hsf1	0	3.89313	inf	0.0001	NA
Pseudogene:F40B5.1	WBGene00018225	CF3649_L4440	DCD13_L4440	0	2.31542	inf	0.00095	NA
Pseudogene:F40F12.8	WBGene00014755	CF3166_atg18	DCD13_atg18	2.18606	0	-inf	0.0047	NA
Pseudogene:F40F12.8	WBGene00014755	CF3166_atg18	DCD13_L4440	2.18606	0	-inf	0.0047	NA
Pseudogene:F40F12.8	WBGene00014755	CF3166_hsf1	DCD13_atg18	1.42474	0	-inf	0.00985	NA
Pseudogene:F40F12.8	WBGene00014755	CF3166_hsf1	DCD13_L4440	1.42474	0	-inf	0.00985	NA
Pseudogene:F40F12.8	WBGene00014755	CF3317_hsf1	DCD13_atg18	1.99066	0	-inf	0.0064	NA
Pseudogene:F40F12.8	WBGene00014755	CF3317_hsf1	DCD13_L4440	1.99066	0	-inf	0.0064	NA
Pseudogene:F40F12.8	WBGene00014755	CF3317_L4440	DCD13_atg18	1.62375	0	-inf	0.00845	NA
Pseudogene:F40F12.8	WBGene00014755	CF3317_L4440	DCD13_L4440	1.62375	0	-inf	0.00845	NA
Pseudogene:F40F12.8	WBGene00014755	DCD13_atg18	DCD13_hsf1	0	4.61129	inf	0.00195	NA
Pseudogene:F40F12.8	WBGene00014755	DCD13_hsf1	DCD13_L4440	4.61129	0	-inf	0.0021	NA
Pseudogene:F43D2.2	WBGene00009651	CF3166_atg18	DCD13_atg18	5.00592	26.7172	2.41606	0.0224	NA
Pseudogene:F43D2.2	WBGene00009651	CF3166_atg18	DCD13_hsf1	5.00592	25.0552	2.3234	0.033	NA
Pseudogene:F43D2.2	WBGene00009651	CF3166_atg18	DCD13_L4440	5.00592	31.3638	2.64739	0.01465	NA
Pseudogene:F46A8.1	WBGene00014759	CF3166_atg18	CF3649_L4440	1.25115	0	-inf	0.0047	NA
Pseudogene:F46A8.1	WBGene00014759	CF3166_L4440	CF3649_L4440	1.17218	0	-inf	0.0058	NA
Pseudogene:F46A8.1	WBGene00014759	CF3649_L4440	DCD13_hsf1	0	2.00213	inf	0.0028	NA
Pseudogene:F46C3.5	WBGene00044703	CF3649_L4440	DCD13_atg18	0	1.26312	inf	0.00725	NA
Pseudogene:F53B2.10	WBGene00045193	CF3166_hsf1	CF3317_atg18	0	3.63692	inf	0.00755	NA
Pseudogene:F53B2.10	WBGene00045193	CF3166_hsf1	CF3649_atg18	0	2.63786	inf	0.01815	NA
Pseudogene:F53B2.10	WBGene00045193	CF3166_L4440	CF3317_atg18	0	3.63692	inf	0.00755	NA
Pseudogene:F53B2.10	WBGene00045193	CF3166_L4440	CF3649_atg18	0	2.63786	inf	0.01815	NA
Pseudogene:F53B2.10	WBGene00045193	CF3317_atg18	CF3317_L4440	3.63692	0	-inf	0.00785	NA
Pseudogene:F53B2.10	WBGene00045193	CF3317_atg18	CF3649_hsf1	3.63692	0	-inf	0.00785	NA
Pseudogene:F53B2.10	WBGene00045193	CF3317_atg18	CF3649_L4440	3.63692	0	-inf	0.00785	NA
Pseudogene:F53B2.10	WBGene00045193	CF3317_atg18	DCD13_atg18	3.63692	0	-inf	0.00785	NA
Pseudogene:F53B2.10	WBGene00045193	CF3317_atg18	DCD13_hsf1	3.63692	0	-inf	0.00785	NA
Pseudogene:F53B2.10	WBGene00045193	CF3317_atg18	DCD13_L4440	3.63692	0	-inf	0.00785	NA
Pseudogene:F53B2.10	WBGene00045193	CF3317_L4440	CF3649_atg18	0	2.63786	inf	0.01815	NA
Pseudogene:F53B2.10	WBGene00045193	CF3649_atg18	CF3649_hsf1	2.63786	0	-inf	0.0186	NA
Pseudogene:F53B2.10	WBGene00045193	CF3649_atg18	CF3649_L4440	2.63786	0	-inf	0.0186	NA
Pseudogene:F53B2.10	WBGene00045193	CF3649_atg18	DCD13_atg18	2.63786	0	-inf	0.0186	NA
Pseudogene:F53B2.10	WBGene00045193	CF3649_atg18	DCD13_hsf1	2.63786	0	-inf	0.0186	NA
Pseudogene:F53B2.10	WBGene00045193	CF3649_atg18	DCD13_L4440	2.63786	0	-inf	0.0186	NA
Pseudogene:F54D7.7	WBGene00023068	CF3166_atg18	DCD13_atg18	4521.4	12775.7	1.49856	0.0195	NA
Pseudogene:F54D7.7	WBGene00023068	CF3166_atg18	DCD13_hsf1	4521.4	11125.7	1.29905	0.031	NA
Pseudogene:F54D7.7	WBGene00023068	CF3166_atg18	DCD13_L4440	4521.4	13377.9	1.56501	0.0123	NA
Pseudogene:F56D6.16	WBGene00219304	CF3317_hsf1	CF3649_L4440	1.35987	17.5447	3.6895	0.04235	NA
Pseudogene:F56D6.16	WBGene00219304	CF3649_L4440	DCD13_hsf1	17.5447	1.79229	-3.29116	0.03885	NA
Pseudogene:F57G9.6	WBGene00044041	CF3166_atg18	CF3317_hsf1	1.88743	0	-inf	0.0095	NA
Pseudogene:F57G9.6	WBGene00044041	CF3166_atg18	CF3649_atg18	1.88743	0	-inf	0.0095	NA
Pseudogene:F57G9.6	WBGene00044041	CF3166_hsf1	CF3317_hsf1	1.84517	0	-inf	0.0071	NA
Pseudogene:F57G9.6	WBGene00044041	CF3166_hsf1	CF3649_atg18	1.84517	0	-inf	0.0071	NA
Pseudogene:F57G9.6	WBGene00044041	CF3317_hsf1	DCD13_hsf1	0	1.46441	inf	0.0128	NA
Pseudogene:F57G9.6	WBGene00044041	CF3649_atg18	DCD13_hsf1	0	1.46441	inf	0.0128	NA
Pseudogene:H06O01.4	WBGene00010371	CF3649_L4440	DCD13_L4440	0	1.67264	inf	0.013	NA
Pseudogene:H16D19.7	WBGene00195255	CF3166_atg18	DCD13_L4440	6.59941	0	-inf	0.00325	NA
Pseudogene:H16D19.7	WBGene00195255	CF3166_hsf1	DCD13_L4440	3.73517	0	-inf	0.0075	NA
Pseudogene:H16D19.7	WBGene00195255	CF3166_L4440	DCD13_L4440	3.51449	0	-inf	0.0069	NA
Pseudogene:H16D19.7	WBGene00195255	CF3317_atg18	DCD13_L4440	2.87024	0	-inf	0.00785	NA
Pseudogene:H16D19.7	WBGene00195255	CF3317_hsf1	DCD13_L4440	3.10539	0	-inf	0.0085	NA
Pseudogene:K08D10.15	WBGene00235370	CF3166_atg18	CF3649_atg18	2.58763	0	-inf	0.0126	NA
Pseudogene:K08D10.15	WBGene00235370	CF3166_atg18	CF3649_hsf1	2.58763	0	-inf	0.0126	NA
Pseudogene:K08D10.15	WBGene00235370	CF3166_atg18	CF3649_L4440	2.58763	0	-inf	0.0126	NA
Pseudogene:K08D10.15	WBGene00235370	CF3166_atg18	DCD13_L4440	2.58763	0	-inf	0.0126	NA
Pseudogene:K08D10.15	WBGene00235370	CF3166_hsf1	CF3649_atg18	1.80692	0	-inf	0.02625	NA
Pseudogene:K08D10.15	WBGene00235370	CF3166_hsf1	CF3649_hsf1	1.80692	0	-inf	0.02625	NA
Pseudogene:K08D10.15	WBGene00235370	CF3166_hsf1	CF3649_L4440	1.80692	0	-inf	0.02625	NA
Pseudogene:K08D10.15	WBGene00235370	CF3166_hsf1	DCD13_L4440	1.80692	0	-inf	0.02625	NA
Pseudogene:K08D10.9	WBGene00019532	CF3166_hsf1	DCD13_hsf1	0.389735	4.07626	3.38668	0.0444	NA
Pseudogene:K08D10.9	WBGene00019532	DCD13_hsf1	DCD13_L4440	4.07626	0.35682	-3.51398	0.04525	NA
Pseudogene:K08D8.8	WBGene00185093	CF3166_atg18	CF3317_hsf1	0	3.39011	inf	0.01185	NA
Pseudogene:K08D8.8	WBGene00185093	CF3166_atg18	DCD13_hsf1	0	4.68089	inf	0.0068	NA
Pseudogene:K08D8.8	WBGene00185093	CF3166_hsf1	CF3166_atg18	3.33624	0	-inf	0.0147	NA
Pseudogene:K08D8.8	WBGene00185093	CF3166_hsf1	CF3166_L4440	3.33624	0	-inf	0.0147	NA
Pseudogene:K08D8.8	WBGene00185093	CF3166_hsf1	CF3317_atg18	3.33624	0	-inf	0.0147	NA
Pseudogene:K08D8.8	WBGene00185093	CF3166_hsf1	CF3317_L4440	3.33624	0	-inf	0.0147	NA
Pseudogene:K08D8.8	WBGene00185093	CF3166_hsf1	CF3649_atg18	3.33624	0	-inf	0.0147	NA
Pseudogene:K08D8.8	WBGene00185093	CF3166_hsf1	CF3649_L4440	3.33624	0	-inf	0.0147	NA
Pseudogene:K08D8.8	WBGene00185093	CF3166_hsf1	DCD13_atg18	3.33624	0	-inf	0.0147	NA
Pseudogene:K08D8.8	WBGene00185093	CF3166_hsf1	DCD13_L4440	3.33624	0	-inf	0.0147	NA
Pseudogene:K08D8.8	WBGene00185093	CF3166_L4440	CF3317_hsf1	0	3.39011	inf	0.01185	NA
Pseudogene:K08D8.8	WBGene00185093	CF3166_L4440	DCD13_hsf1	0	4.68089	inf	0.0068	NA
Pseudogene:K08D8.8	WBGene00185093	CF3317_atg18	CF3317_hsf1	0	3.39011	inf	0.01185	NA
Pseudogene:K08D8.8	WBGene00185093	CF3317_atg18	DCD13_hsf1	0	4.68089	inf	0.0068	NA
Pseudogene:K08D8.8	WBGene00185093	CF3317_hsf1	CF3317_L4440	3.39011	0	-inf	0.0131	NA
Pseudogene:K08D8.8	WBGene00185093	CF3317_hsf1	CF3649_atg18	3.39011	0	-inf	0.0131	NA
Pseudogene:K08D8.8	WBGene00185093	CF3317_hsf1	CF3649_L4440	3.39011	0	-inf	0.0131	NA
Pseudogene:K08D8.8	WBGene00185093	CF3317_hsf1	DCD13_atg18	3.39011	0	-inf	0.0131	NA
Pseudogene:K08D8.8	WBGene00185093	CF3317_hsf1	DCD13_L4440	3.39011	0	-inf	0.0131	NA
Pseudogene:K08D8.8	WBGene00185093	CF3317_L4440	DCD13_hsf1	0	4.68089	inf	0.0068	NA
Pseudogene:K08D8.8	WBGene00185093	CF3649_atg18	DCD13_hsf1	0	4.68089	inf	0.0068	NA
Pseudogene:K08D8.8	WBGene00185093	CF3649_L4440	DCD13_hsf1	0	4.68089	inf	0.0068	NA
Pseudogene:K08D8.8	WBGene00185093	DCD13_atg18	DCD13_hsf1	0	4.68089	inf	0.0068	NA
Pseudogene:K08D8.8	WBGene00185093	DCD13_hsf1	DCD13_L4440	4.68089	0	-inf	0.00675	NA
Pseudogene:K08E7.10	WBGene00044907	CF3317_hsf1	CF3649_atg18	1.2435	0	-inf	0.0165	NA
Pseudogene:K08E7.10	WBGene00044907	CF3649_atg18	DCD13_hsf1	0	2.00311	inf	0.0068	NA
Pseudogene:K08E7.10	WBGene00044907	CF3649_atg18	DCD13_L4440	0	1.30712	inf	0.0176	NA
Pseudogene:K10G4.13	WBGene00077629	CF3166_hsf1	CF3649_L4440	1.36215	0	-inf	0.0004	NA
Pseudogene:K10G4.13	WBGene00077629	CF3317_hsf1	CF3649_L4440	1.1919	0	-inf	0.0014	NA
Pseudogene:K10G4.13	WBGene00077629	CF3649_hsf1	CF3649_L4440	1.19899	0	-inf	0.00075	NA
Pseudogene:K10G4.13	WBGene00077629	CF3649_L4440	DCD13_atg18	0	1.27987	inf	0.0014	NA
Pseudogene:K10G4.13	WBGene00077629	CF3649_L4440	DCD13_hsf1	0	1.14862	inf	0.0009	NA
Pseudogene:M05D6.10	WBGene00044168	CF3166_atg18	CF3649_hsf1	0.99619	0	-inf	0.00385	NA
Pseudogene:M05D6.10	WBGene00044168	CF3649_hsf1	DCD13_atg18	0	0.924434	inf	0.00465	NA
Pseudogene:R03D7.3	WBGene00014814	CF3166_L4440	CF3649_hsf1	1.34144	0.170335	-2.97734	0.04425	NA
Pseudogene:R03D7.3	WBGene00014814	CF3317_hsf1	DCD13_atg18	0.242157	3.24244	3.74307	0.01595	NA
Pseudogene:R03D7.3	WBGene00014814	CF3649_atg18	DCD13_atg18	0.200034	3.24244	4.01876	0.01425	NA
Pseudogene:R03D7.3	WBGene00014814	CF3649_hsf1	DCD13_atg18	0.170335	3.24244	4.25063	0.01285	NA
Pseudogene:R03D7.3	WBGene00014814	CF3649_hsf1	DCD13_L4440	0.170335	1.2379	2.86145	0.04965	NA
Pseudogene:R03D7.3	WBGene00014814	DCD13_atg18	DCD13_hsf1	3.24244	0.358355	-3.17762	0.02585	NA
Pseudogene:R07C12.2	WBGene00019932	CF3166_atg18	CF3317_hsf1	16.6976	2.45739	-2.76445	0.04605	NA
Pseudogene:R07C12.4	WBGene00019934	CF3649_atg18	DCD13_L4440	1.11089	0	-inf	0.00585	NA
Pseudogene:R07C12.4	WBGene00019934	CF3649_hsf1	DCD13_L4440	2.00424	0	-inf	0.0027	NA
Pseudogene:R07C12.4	WBGene00019934	DCD13_hsf1	DCD13_L4440	2.06636	0	-inf	0.0021	NA
Pseudogene:R102.7	WBGene00011294	CF3166_hsf1	CF3649_atg18	1.4861	0	-inf	0.003	NA
Pseudogene:R102.7	WBGene00011294	CF3166_hsf1	CF3649_L4440	1.4861	0	-inf	0.003	NA
Pseudogene:R102.7	WBGene00011294	CF3166_hsf1	DCD13_atg18	1.4861	0	-inf	0.003	NA
Pseudogene:R102.7	WBGene00011294	CF3317_hsf1	CF3649_atg18	1.67789	0	-inf	0.0027	NA
Pseudogene:R102.7	WBGene00011294	CF3317_hsf1	CF3649_L4440	1.67789	0	-inf	0.0027	NA
Pseudogene:R102.7	WBGene00011294	CF3317_hsf1	DCD13_atg18	1.67789	0	-inf	0.0027	NA
Pseudogene:R102.7	WBGene00011294	CF3649_atg18	CF3649_hsf1	0	1.86872	inf	0.002	NA
Pseudogene:R102.7	WBGene00011294	CF3649_hsf1	CF3649_L4440	1.86872	0	-inf	0.0026	NA
Pseudogene:R102.7	WBGene00011294	CF3649_hsf1	DCD13_atg18	1.86872	0	-inf	0.0026	NA
Pseudogene:R11H6.6	WBGene00014822	CF3166_atg18	DCD13_L4440	0	0.832533	inf	0.00865	NA
Pseudogene:T02C12.4	WBGene00011369	CF3166_L4440	CF3317_hsf1	0	1.53488	inf	0.00755	NA
Pseudogene:T02C12.4	WBGene00011369	CF3317_hsf1	CF3649_L4440	1.53488	0	-inf	0.0085	NA
Pseudogene:T02C12.4	WBGene00011369	CF3317_hsf1	DCD13_L4440	1.53488	0	-inf	0.0085	NA
Pseudogene:T08B6.2a	WBGene00020352	CF3317_L4440	DCD13_hsf1	0	0.847307	inf	0.01085	NA
Pseudogene:T08B6.2a	WBGene00020352	CF3649_L4440	DCD13_hsf1	0	0.847307	inf	0.01085	NA
Pseudogene:T08B6.2b	WBGene00020352	CF3317_atg18	CF3317_L4440	0.851239	0	-inf	0.01235	NA
Pseudogene:T08B6.2b	WBGene00020352	CF3317_atg18	CF3649_L4440	0.851239	0	-inf	0.01235	NA
Pseudogene:T23B3.3	WBGene00020711	CF3166_atg18	DCD13_atg18	2.75638	0	-inf	0.00385	NA
Pseudogene:T23B3.3	WBGene00020711	CF3166_L4440	DCD13_atg18	2.65619	0	-inf	0.00465	NA
Pseudogene:T23B3.3	WBGene00020711	CF3317_atg18	DCD13_atg18	2.44044	0	-inf	0.00565	NA
Pseudogene:T23B3.3	WBGene00020711	CF3317_hsf1	DCD13_atg18	1.1735	0	-inf	0.0165	NA
Pseudogene:T23B3.3	WBGene00020711	CF3317_L4440	DCD13_atg18	2.80781	0	-inf	0.0045	NA
Pseudogene:T26G10.7	WBGene00206420	CF3166_hsf1	CF3166_atg18	1.8743	0	-inf	0.008	NA
Pseudogene:T26G10.7	WBGene00206420	CF3166_hsf1	CF3649_atg18	1.8743	0	-inf	0.008	NA
Pseudogene:W02A2.4	WBGene00012189	CF3649_atg18	DCD13_hsf1	0	1.36251	inf	0.00195	NA
Pseudogene:W03B1.1	WBGene00020971	DCD13_hsf1	DCD13_L4440	1.15682	0	-inf	0.02605	NA
Pseudogene:W09G12.3	WBGene00023163	CF3166_L4440	DCD13_atg18	0	2	inf	0.01745	NA
Pseudogene:W09G12.3	WBGene00023163	CF3317_hsf1	DCD13_atg18	0	2	inf	0.01745	NA
Pseudogene:W09G12.3	WBGene00023163	CF3649_L4440	DCD13_atg18	0	2	inf	0.01745	NA
Pseudogene:Y102A5C.34	WBGene00001706	CF3317_hsf1	CF3649_atg18	2.0283	0	-inf	0.0085	NA
Pseudogene:Y102A5C.34	WBGene00001706	CF3317_hsf1	CF3649_hsf1	2.0283	0	-inf	0.0085	NA
Pseudogene:Y102A5C.34	WBGene00001706	CF3317_hsf1	CF3649_L4440	2.0283	0	-inf	0.0085	NA
Pseudogene:Y102A5C.34	WBGene00001706	CF3317_hsf1	DCD13_atg18	2.0283	0	-inf	0.0085	NA
Pseudogene:Y102A5C.34	WBGene00001706	CF3317_hsf1	DCD13_hsf1	2.0283	0	-inf	0.0085	NA
Pseudogene:Y102A5C.34	WBGene00001706	CF3317_hsf1	DCD13_L4440	2.0283	0	-inf	0.0085	NA
Pseudogene:Y102A5C.34	WBGene00001706	CF3317_L4440	CF3649_atg18	1.41548	0	-inf	0.01645	NA
Pseudogene:Y102A5C.34	WBGene00001706	CF3317_L4440	CF3649_hsf1	1.41548	0	-inf	0.01645	NA
Pseudogene:Y102A5C.34	WBGene00001706	CF3317_L4440	CF3649_L4440	1.41548	0	-inf	0.01645	NA
Pseudogene:Y102A5C.34	WBGene00001706	CF3317_L4440	DCD13_atg18	1.41548	0	-inf	0.01645	NA
Pseudogene:Y102A5C.34	WBGene00001706	CF3317_L4440	DCD13_hsf1	1.41548	0	-inf	0.01645	NA
Pseudogene:Y102A5C.34	WBGene00001706	CF3317_L4440	DCD13_L4440	1.41548	0	-inf	0.01645	NA
Pseudogene:Y105C5A.1271	WBGene00194667	CF3649_atg18	DCD13_hsf1	0	0.883999	inf	0.0285	NA
Pseudogene:Y105C5A.1271	WBGene00194667	DCD13_atg18	DCD13_hsf1	0	0.883999	inf	0.0285	NA
Pseudogene:Y105C5B.30	WBGene00044085	CF3166_hsf1	CF3166_atg18	1.46458	0	-inf	0.00235	NA
Pseudogene:Y105C5B.30	WBGene00044085	CF3166_hsf1	CF3166_L4440	1.46458	0	-inf	0.00235	NA
Pseudogene:Y105C5B.30	WBGene00044085	CF3166_hsf1	CF3649_atg18	1.46458	0	-inf	0.00235	NA
Pseudogene:Y105C5B.30	WBGene00044085	CF3166_hsf1	CF3649_L4440	1.46458	0	-inf	0.00235	NA
Pseudogene:Y105C5B.30	WBGene00044085	CF3166_hsf1	DCD13_atg18	1.46458	0	-inf	0.00235	NA
Pseudogene:Y106G6E.3	WBGene00013707	CF3166_L4440	CF3649_hsf1	0	1.40967	inf	0.0098	NA
Pseudogene:Y106G6E.3	WBGene00013707	CF3649_atg18	CF3649_hsf1	0	1.40967	inf	0.0098	NA
Pseudogene:Y106G6E.3	WBGene00013707	CF3649_hsf1	CF3649_L4440	1.40967	0	-inf	0.0107	NA
Pseudogene:Y106G6E.3	WBGene00013707	CF3649_hsf1	DCD13_atg18	1.40967	0	-inf	0.0107	NA
Pseudogene:Y106G6E.3	WBGene00013707	CF3649_hsf1	DCD13_L4440	1.40967	0	-inf	0.0107	NA
Pseudogene:Y113G7B.14	WBGene00013763	CF3166_atg18	CF3317_L4440	15.6688	3.48051	-2.17053	0.0393	NA
Pseudogene:Y113G7B.14	WBGene00013763	CF3166_atg18	CF3649_hsf1	15.6688	3.49994	-2.1625	0.0393	NA
Pseudogene:Y113G7B.14	WBGene00013763	CF3166_atg18	DCD13_L4440	15.6688	1.85812	-3.07599	0.0293	NA
Pseudogene:Y113G7B.26	WBGene00013770	CF3166_atg18	CF3166_L4440	13.1644	0	-inf	0.0047	NA
Pseudogene:Y113G7B.26	WBGene00013770	CF3166_atg18	CF3317_hsf1	13.1644	0	-inf	0.0047	NA
Pseudogene:Y113G7B.26	WBGene00013770	CF3166_atg18	DCD13_atg18	13.1644	0	-inf	0.0047	NA
Pseudogene:Y113G7B.26	WBGene00013770	CF3166_atg18	DCD13_L4440	13.1644	0	-inf	0.0047	NA
Pseudogene:Y17D7B.7	WBGene00014562	CF3166_hsf1	DCD13_atg18	0	2.80027	inf	0.013	NA
Pseudogene:Y17D7B.7	WBGene00014562	CF3166_hsf1	DCD13_hsf1	0	2.75828	inf	0.0128	NA
Pseudogene:Y17D7B.7	WBGene00014562	CF3317_atg18	DCD13_atg18	0	2.80027	inf	0.013	NA
Pseudogene:Y17D7B.7	WBGene00014562	CF3317_atg18	DCD13_hsf1	0	2.75828	inf	0.0128	NA
Pseudogene:Y17D7B.7	WBGene00014562	CF3317_hsf1	DCD13_atg18	0	2.80027	inf	0.013	NA
Pseudogene:Y17D7B.7	WBGene00014562	CF3317_hsf1	DCD13_hsf1	0	2.75828	inf	0.0128	NA
Pseudogene:Y17D7B.7	WBGene00014562	CF3649_hsf1	DCD13_atg18	0	2.80027	inf	0.013	NA
Pseudogene:Y17D7B.7	WBGene00014562	CF3649_hsf1	DCD13_hsf1	0	2.75828	inf	0.0128	NA
Pseudogene:Y17D7C.4	WBGene00050903	CF3166_atg18	CF3649_atg18	2.03033	0	-inf	0.0095	NA
Pseudogene:Y17D7C.4	WBGene00050903	CF3166_atg18	CF3649_L4440	2.03033	0	-inf	0.0095	NA
Pseudogene:Y17D7C.4	WBGene00050903	CF3317_hsf1	CF3649_atg18	1.79282	0	-inf	0.01065	NA
Pseudogene:Y17D7C.4	WBGene00050903	CF3317_hsf1	CF3649_L4440	1.79282	0	-inf	0.01065	NA
Pseudogene:Y17D7C.4	WBGene00050903	CF3649_atg18	DCD13_hsf1	0	1.9691	inf	0.00915	NA
Pseudogene:Y17D7C.4	WBGene00050903	CF3649_L4440	DCD13_hsf1	0	1.9691	inf	0.00915	NA
Pseudogene:Y24F12A.3	WBGene00012498	CF3166_L4440	CF3649_atg18	1.06241	0	-inf	0.00465	NA
Pseudogene:Y24F12A.3	WBGene00012498	CF3649_atg18	DCD13_atg18	0	2.13916	inf	0.0011	NA
Pseudogene:Y24F12A.3	WBGene00012498	CF3649_atg18	DCD13_hsf1	0	1.58093	inf	0.00225	NA
Pseudogene:Y24F12A.3	WBGene00012498	CF3649_atg18	DCD13_L4440	0	0.986769	inf	0.0045	NA
Pseudogene:Y26D4A.19b	WBGene00045236	CF3166_atg18	CF3317_hsf1	1.85962	0	-inf	0.0074	NA
Pseudogene:Y26D4A.19b	WBGene00045236	CF3166_atg18	CF3649_atg18	1.85962	0	-inf	0.0074	NA
Pseudogene:Y26D4A.19b	WBGene00045236	CF3166_atg18	CF3649_hsf1	1.85962	0	-inf	0.0074	NA
Pseudogene:Y26D4A.19b	WBGene00045236	CF3166_atg18	CF3649_L4440	1.85962	0	-inf	0.0074	NA
Pseudogene:Y26D4A.19b	WBGene00045236	CF3166_atg18	DCD13_atg18	1.85962	0	-inf	0.0074	NA
Pseudogene:Y26D4A.19b	WBGene00045236	CF3166_atg18	DCD13_hsf1	1.85962	0	-inf	0.0074	NA
Pseudogene:Y26D4A.19b	WBGene00045236	CF3166_atg18	DCD13_L4440	1.85962	0	-inf	0.0074	NA
Pseudogene:Y26D4A.22b	WBGene00077789	CF3166_atg18	CF3166_L4440	2.49598	0	-inf	0.0163	NA
Pseudogene:Y26D4A.22b	WBGene00077789	CF3166_atg18	CF3317_hsf1	2.49598	0	-inf	0.0163	NA
Pseudogene:Y26D4A.22b	WBGene00077789	CF3166_atg18	CF3649_atg18	2.49598	0	-inf	0.0163	NA
Pseudogene:Y26D4A.22b	WBGene00077789	CF3166_atg18	CF3649_hsf1	2.49598	0	-inf	0.0163	NA
Pseudogene:Y26D4A.22b	WBGene00077789	CF3166_atg18	CF3649_L4440	2.49598	0	-inf	0.0163	NA
Pseudogene:Y26D4A.22b	WBGene00077789	CF3166_atg18	DCD13_atg18	2.49598	0	-inf	0.0163	NA
Pseudogene:Y26D4A.22b	WBGene00077789	CF3166_atg18	DCD13_hsf1	2.49598	0	-inf	0.0163	NA
Pseudogene:Y26D4A.22b	WBGene00077789	CF3166_atg18	DCD13_L4440	2.49598	0	-inf	0.0163	NA
Pseudogene:Y26D4A.22b	WBGene00077789	CF3166_hsf1	CF3166_atg18	0	2.49598	inf	0.0164	NA
Pseudogene:Y26D4A.22b	WBGene00077789	CF3166_hsf1	CF3317_L4440	0	1.27128	inf	0.0437	NA
Pseudogene:Y26D4A.22b	WBGene00077789	CF3166_L4440	CF3317_L4440	0	1.27128	inf	0.0437	NA
Pseudogene:Y26D4A.22b	WBGene00077789	CF3317_hsf1	CF3317_L4440	0	1.27128	inf	0.0437	NA
Pseudogene:Y26D4A.22b	WBGene00077789	CF3317_L4440	CF3649_atg18	1.27128	0	-inf	0.04615	NA
Pseudogene:Y26D4A.22b	WBGene00077789	CF3317_L4440	CF3649_hsf1	1.27128	0	-inf	0.04615	NA
Pseudogene:Y26D4A.22b	WBGene00077789	CF3317_L4440	CF3649_L4440	1.27128	0	-inf	0.04615	NA
Pseudogene:Y26D4A.22b	WBGene00077789	CF3317_L4440	DCD13_atg18	1.27128	0	-inf	0.04615	NA
Pseudogene:Y26D4A.22b	WBGene00077789	CF3317_L4440	DCD13_hsf1	1.27128	0	-inf	0.04615	NA
Pseudogene:Y26D4A.22b	WBGene00077789	CF3317_L4440	DCD13_L4440	1.27128	0	-inf	0.04615	NA
Pseudogene:Y37B11A.8	WBGene00255596	CF3317_atg18	DCD13_atg18	9.03947	7.44325	-0.280305	0.0185	NA
Pseudogene:Y37H2B.1	WBGene00012572	CF3166_atg18	DCD13_L4440	1.49237	0	-inf	0.00325	NA
Pseudogene:Y37H2B.1	WBGene00012572	CF3166_hsf1	DCD13_L4440	1.65349	0	-inf	0.0026	NA
Pseudogene:Y37H2B.1	WBGene00012572	CF3317_atg18	DCD13_L4440	1.0688	0	-inf	0.00755	NA
Pseudogene:Y37H2B.1	WBGene00012572	CF3317_hsf1	DCD13_L4440	1.38368	0	-inf	0.00595	NA
Pseudogene:Y37H2B.1	WBGene00012572	CF3649_hsf1	DCD13_L4440	1.05672	0	-inf	0.0063	NA
Pseudogene:Y39B6A.21	WBGene00012680	CF3166_atg18	DCD13_atg18	0.654325	9.08042	3.79468	0.02835	NA
Pseudogene:Y39B6A.21	WBGene00012680	CF3166_atg18	DCD13_L4440	0.654325	9.22401	3.81732	0.02655	NA
Pseudogene:Y39B6A.21	WBGene00012680	CF3317_L4440	DCD13_atg18	0.583218	9.08042	3.96065	0.03085	NA
Pseudogene:Y39B6A.21	WBGene00012680	CF3317_L4440	DCD13_L4440	0.583218	9.22401	3.98329	0.03055	NA
Pseudogene:Y39B6A.21	WBGene00012680	CF3649_atg18	DCD13_atg18	0.784688	9.08042	3.53257	0.0286	NA
Pseudogene:Y39B6A.21	WBGene00012680	CF3649_atg18	DCD13_L4440	0.784688	9.22401	3.5552	0.0283	NA
Pseudogene:Y39B6A.21	WBGene00012680	CF3649_L4440	DCD13_atg18	0.647463	9.08042	3.80989	0.0262	NA
Pseudogene:Y39B6A.21	WBGene00012680	CF3649_L4440	DCD13_L4440	0.647463	9.22401	3.83252	0.0259	NA
Pseudogene:Y47D3A.5	WBGene00012924	CF3166_hsf1	CF3649_atg18	1.75878	0	-inf	0.00655	NA
Pseudogene:Y47D3A.5	WBGene00012924	CF3317_atg18	CF3649_atg18	0.991105	0	-inf	0.0148	NA
Pseudogene:Y47D3A.5	WBGene00012924	CF3317_hsf1	CF3649_atg18	1.48931	0	-inf	0.008	NA
Pseudogene:Y47D3A.5	WBGene00012924	CF3649_atg18	CF3649_hsf1	0	1.32695	inf	0.00745	NA
Pseudogene:Y47D3A.5	WBGene00012924	CF3649_atg18	DCD13_L4440	0	1.31503	inf	0.00865	NA
Pseudogene:Y47H9C.11	WBGene00012954	CF3166_hsf1	DCD13_hsf1	30.7267	6.23506	-2.30102	0.03115	NA
Pseudogene:Y51A2A.8	WBGene00014906	CF3166_L4440	CF3649_L4440	0.959456	0	-inf	0.0142	NA
Pseudogene:Y51A2A.8	WBGene00014906	CF3166_L4440	DCD13_atg18	0.959456	0	-inf	0.0142	NA
Pseudogene:Y51A2A.8	WBGene00014906	CF3166_L4440	DCD13_hsf1	0.959456	0	-inf	0.0142	NA
Pseudogene:Y51A2D.23	WBGene00077653	CF3166_L4440	DCD13_atg18	0	4.28426	inf	0.00575	NA
Pseudogene:Y51A2D.23	WBGene00077653	CF3166_L4440	DCD13_L4440	0	3.02908	inf	0.013	NA
Pseudogene:Y51A2D.23	WBGene00077653	CF3317_L4440	DCD13_atg18	0	4.28426	inf	0.00575	NA
Pseudogene:Y51A2D.23	WBGene00077653	CF3317_L4440	DCD13_L4440	0	3.02908	inf	0.013	NA
Pseudogene:Y51A2D.23	WBGene00077653	CF3649_hsf1	DCD13_atg18	0	4.28426	inf	0.00575	NA
Pseudogene:Y51A2D.23	WBGene00077653	CF3649_hsf1	DCD13_L4440	0	3.02908	inf	0.013	NA
Pseudogene:Y53F4B.8	WBGene00013155	CF3166_atg18	DCD13_atg18	0.957159	10.9279	3.51311	0.0287	NA
Pseudogene:Y53F4B.8	WBGene00013155	CF3166_hsf1	DCD13_atg18	1.16966	10.9279	3.22385	0.0339	NA
Pseudogene:Y53F4B.8	WBGene00013155	CF3166_L4440	DCD13_atg18	0.986425	10.9279	3.46966	0.0272	NA
Pseudogene:Y53F4B.8	WBGene00013155	CF3317_atg18	DCD13_atg18	1.12052	10.9279	3.28578	0.0336	NA
Pseudogene:Y53F4B.8	WBGene00013155	CF3317_L4440	DCD13_atg18	0.497667	10.9279	4.45669	0.0337	NA
Pseudogene:Y53F4B.8	WBGene00013155	CF3649_atg18	DCD13_atg18	0.478275	10.9279	4.51402	0.0391	NA
Pseudogene:Y53F4B.8	WBGene00013155	CF3649_hsf1	DCD13_atg18	0.988379	10.9279	3.4668	0.02955	NA
Pseudogene:Y53F4B.8	WBGene00013155	CF3649_L4440	DCD13_atg18	0.721617	10.9279	3.92063	0.0242	NA
Pseudogene:Y53F4B.8	WBGene00013155	DCD13_atg18	DCD13_hsf1	10.9279	0.974706	-3.4869	0.0269	NA
Pseudogene:Y59E9AL.5	WBGene00021995	CF3166_hsf1	CF3166_atg18	1.14478	0	-inf	0.00985	NA
Pseudogene:Y59E9AL.5	WBGene00021995	CF3166_hsf1	CF3317_atg18	1.14478	0	-inf	0.00985	NA
Pseudogene:Y59E9AL.5	WBGene00021995	CF3166_hsf1	CF3649_atg18	1.14478	0	-inf	0.00985	NA
Pseudogene:Y59E9AL.5	WBGene00021995	CF3166_hsf1	CF3649_L4440	1.14478	0	-inf	0.00985	NA
Pseudogene:Y59E9AL.5	WBGene00021995	CF3166_hsf1	DCD13_atg18	1.14478	0	-inf	0.00985	NA
Pseudogene:Y59E9AL.5	WBGene00021995	CF3166_hsf1	DCD13_hsf1	1.14478	0	-inf	0.00985	NA
Pseudogene:Y59E9AL.5	WBGene00021995	CF3166_hsf1	DCD13_L4440	1.14478	0	-inf	0.00985	NA
Pseudogene:Y60A9.2	WBGene00013369	CF3166_atg18	CF3317_atg18	0	1.65945	inf	0.00755	NA
Pseudogene:Y60A9.2	WBGene00013369	CF3166_atg18	CF3317_hsf1	0	4.38877	inf	0.0019	NA
Pseudogene:Y60A9.2	WBGene00013369	CF3166_atg18	CF3649_hsf1	0	3.55484	inf	0.00275	NA
Pseudogene:Y60A9.2	WBGene00013369	CF3166_atg18	DCD13_hsf1	0	1.22698	inf	0.0164	NA
Pseudogene:Y60A9.2	WBGene00013369	CF3166_hsf1	CF3166_atg18	12.7608	0	-inf	0.0004	NA
Pseudogene:Y60A9.2	WBGene00013369	CF3166_hsf1	CF3649_L4440	12.7608	0	-inf	0.0004	NA
Pseudogene:Y60A9.2	WBGene00013369	CF3166_hsf1	DCD13_atg18	12.7608	0	-inf	0.0004	NA
Pseudogene:Y60A9.2	WBGene00013369	CF3317_atg18	CF3649_L4440	1.65945	0	-inf	0.00785	NA
Pseudogene:Y60A9.2	WBGene00013369	CF3317_atg18	DCD13_atg18	1.65945	0	-inf	0.00785	NA
Pseudogene:Y60A9.2	WBGene00013369	CF3317_hsf1	CF3649_L4440	4.38877	0	-inf	0.00185	NA
Pseudogene:Y60A9.2	WBGene00013369	CF3317_hsf1	DCD13_atg18	4.38877	0	-inf	0.00185	NA
Pseudogene:Y60A9.2	WBGene00013369	CF3649_hsf1	CF3649_L4440	3.55484	0	-inf	0.0027	NA
Pseudogene:Y60A9.2	WBGene00013369	CF3649_hsf1	DCD13_atg18	3.55484	0	-inf	0.0027	NA
Pseudogene:Y60A9.2	WBGene00013369	CF3649_L4440	DCD13_hsf1	0	1.22698	inf	0.0164	NA
Pseudogene:Y60A9.2	WBGene00013369	DCD13_atg18	DCD13_hsf1	0	1.22698	inf	0.0164	NA
Pseudogene:Y67H2A.9	WBGene00014941	CF3649_atg18	DCD13_atg18	0.912456	9.28595	3.34722	0.0329	NA
Pseudogene:Y67H2A.9	WBGene00014941	CF3649_atg18	DCD13_L4440	0.912456	8.05109	3.14136	0.0424	NA
Pseudogene:Y67H2A.9	WBGene00014941	CF3649_L4440	DCD13_atg18	1.24287	9.28595	2.90138	0.04825	NA
Pseudogene:Y73B6A.2	WBGene00022229	CF3166_hsf1	DCD13_atg18	0	0.985654	inf	0.00575	NA
Pseudogene:Y73B6A.2	WBGene00022229	CF3166_L4440	DCD13_atg18	0	0.985654	inf	0.00575	NA
Pseudogene:Y73B6A.2	WBGene00022229	CF3317_atg18	DCD13_atg18	0	0.985654	inf	0.00575	NA
Pseudogene:Y73B6A.2	WBGene00022229	CF3649_atg18	DCD13_atg18	0	0.985654	inf	0.00575	NA
Pseudogene:Y73B6A.2	WBGene00022229	CF3649_hsf1	DCD13_atg18	0	0.985654	inf	0.00575	NA
Pseudogene:Y73B6A.2	WBGene00022229	CF3649_L4440	DCD13_atg18	0	0.985654	inf	0.00575	NA
Pseudogene:Y73B6A.2	WBGene00022229	DCD13_atg18	DCD13_hsf1	0.985654	0	-inf	0.00585	NA
Pseudogene:Y75B8A.41	WBGene00044000	CF3317_hsf1	CF3649_atg18	0.855334	0	-inf	0.0165	NA
Pseudogene:Y75B8A.41	WBGene00044000	CF3317_hsf1	CF3649_hsf1	0.855334	0	-inf	0.0165	NA
Pseudogene:Y75B8A.41	WBGene00044000	CF3317_hsf1	CF3649_L4440	0.855334	0	-inf	0.0165	NA
Pseudogene:Y75B8A.41	WBGene00044000	CF3317_hsf1	DCD13_atg18	0.855334	0	-inf	0.0165	NA
Pseudogene:Y75B8A.41	WBGene00044000	CF3317_hsf1	DCD13_hsf1	0.855334	0	-inf	0.0165	NA
Pseudogene:Y80D3A.11	WBGene00013589	CF3166_hsf1	CF3317_atg18	1.13604	0	-inf	0.0147	NA
Pseudogene:Y80D3A.11	WBGene00013589	CF3317_atg18	DCD13_L4440	0	1.24811	inf	0.013	NA
Pseudogene:Y82E9BL.9	WBGene00023395	CF3166_atg18	CF3317_atg18	2.01366	0	-inf	0.01035	NA
Pseudogene:Y82E9BL.9	WBGene00023395	CF3166_hsf1	CF3317_atg18	3.93715	0	-inf	0.00295	NA
Pseudogene:Y82E9BL.9	WBGene00023395	CF3317_atg18	CF3317_hsf1	0	1.50027	inf	0.0187	NA
Pseudogene:Y82E9BL.9	WBGene00023395	CF3317_atg18	CF3649_hsf1	0	3.34179	inf	0.0042	NA
Pseudogene:Y82E9BL.9	WBGene00023395	CF3317_atg18	DCD13_hsf1	0	1.75763	inf	0.0128	NA
Pseudogene:ZC204.16	WBGene00044695	CF3166_hsf1	DCD13_L4440	0	1.25382	inf	0.0045	NA
Pseudogene:ZC204.16	WBGene00044695	CF3649_hsf1	DCD13_L4440	0	1.25382	inf	0.0045	NA
Pseudogene:ZC47.10	WBGene00013842	CF3166_atg18	DCD13_atg18	8.67315	0.624627	-3.79549	0.04175	NA
Pseudogene:ZC47.11	WBGene00014979	CF3166_atg18	CF3649_L4440	2.17546	0	-inf	0.00305	NA
Pseudogene:ZC47.11	WBGene00014979	CF3166_hsf1	CF3649_L4440	1.59507	0	-inf	0.00495	NA
Pseudogene:ZC47.11	WBGene00014979	CF3317_hsf1	CF3649_L4440	1.51277	0	-inf	0.00595	NA
Pseudogene:ZC47.12	WBGene00013843	CF3166_atg18	DCD13_atg18	6.30033	0	-inf	5e-05	NA
Pseudogene:ZC47.12	WBGene00013843	CF3166_hsf1	DCD13_atg18	5.4159	0	-inf	0.00085	NA
Pseudogene:ZC47.12	WBGene00013843	CF3166_L4440	DCD13_atg18	5.98411	0	-inf	0.00055	NA
Pseudogene:ZC47.12	WBGene00013843	CF3317_atg18	DCD13_atg18	4.75748	0	-inf	0.0008	NA
Pseudogene:ZC47.12	WBGene00013843	CF3317_hsf1	DCD13_atg18	4.748	0	-inf	0.001	NA
Pseudogene:ZC47.12	WBGene00013843	CF3317_L4440	DCD13_atg18	4.4538	0	-inf	0.00055	NA
Pseudogene:ZC47.12	WBGene00013843	CF3649_hsf1	DCD13_atg18	2.59592	0	-inf	0.00195	NA
Pseudogene:ZC47.12	WBGene00013843	CF3649_L4440	DCD13_atg18	2.33401	0	-inf	0.00325	NA
Transcript:4R79.2a	WBGene00007067	CF3317_atg18	CF3649_L4440	1.8435	0	-inf	0.00465	NA
Transcript:4R79.2a	WBGene00007067	CF3317_L4440	CF3649_L4440	1.01852	0	-inf	0.00455	NA
Transcript:4R79.2b	WBGene00007067	CF3317_hsf1	CF3649_L4440	0.871497	0	-inf	0.01075	NA
Transcript:AC3.7	WBGene00007072	CF3166_hsf1	CF3317_L4440	0.677735	5.03842	2.89418	0.0474	ugt-1	Putative_UDP-glucuronosyltransferase_ugt-1
Transcript:AC3.7	WBGene00007072	CF3166_hsf1	CF3649_atg18	0.677735	8.8257	3.70292	0.0191	ugt-1	Putative_UDP-glucuronosyltransferase_ugt-1
Transcript:AC3.7	WBGene00007072	CF3166_hsf1	CF3649_L4440	0.677735	12.2422	4.175	0.0144	ugt-1	Putative_UDP-glucuronosyltransferase_ugt-1
Transcript:AC3.7	WBGene00007072	CF3166_hsf1	DCD13_atg18	0.677735	13.352	4.30019	0.014	ugt-1	Putative_UDP-glucuronosyltransferase_ugt-1
Transcript:AC3.7	WBGene00007072	CF3166_hsf1	DCD13_L4440	0.677735	12.7632	4.23512	0.01445	ugt-1	Putative_UDP-glucuronosyltransferase_ugt-1
Transcript:AC3.7	WBGene00007072	CF3649_hsf1	DCD13_atg18	1.93521	13.352	2.7865	0.047	ugt-1	Putative_UDP-glucuronosyltransferase_ugt-1
Transcript:AC3.8	WBGene00007073	CF3166_atg18	CF3317_hsf1	5.47314	0.64598	-3.08281	0.04395	ugt-2	Putative_UDP-glucuronosyltransferase_ugt-2
Transcript:AH6.5	WBGene00003231	CF3166_atg18	CF3649_atg18	129.318	300.017	1.21412	0.04845	mex-6	Zinc_finger_protein_mex-6
Transcript:AH6.5	WBGene00003231	CF3166_atg18	CF3649_L4440	129.318	330.277	1.35275	0.02955	mex-6	Zinc_finger_protein_mex-6
Transcript:B0001.6.1	WBGene00007091	CF3166_atg18	DCD13_atg18	71.0461	20.5013	-1.79304	0.0244	eri-12
Transcript:B0001.6.1	WBGene00007091	CF3166_atg18	DCD13_hsf1	71.0461	22.7953	-1.64002	0.04645	eri-12
Transcript:B0001.6.1	WBGene00007091	CF3166_atg18	DCD13_L4440	71.0461	16.7546	-2.0842	0.01685	eri-12
Transcript:B0001.6.1	WBGene00007091	CF3317_atg18	DCD13_L4440	55.8103	16.7546	-1.73597	0.0428	eri-12
Transcript:B0024.14b	WBGene00007103	CF3166_atg18	DCD13_atg18	33.1766	3.10115	-3.41929	0.03855	crm-1
Transcript:B0024.14b	WBGene00007103	CF3166_atg18	DCD13_L4440	33.1766	2.91478	-3.50871	0.0347	crm-1
Transcript:B0024.14b	WBGene00007103	CF3166_hsf1	DCD13_atg18	34.0771	3.10115	-3.45793	0.0371	crm-1
Transcript:B0024.14b	WBGene00007103	CF3166_hsf1	DCD13_L4440	34.0771	2.91478	-3.54734	0.03415	crm-1
Transcript:B0024.4	WBGene00007097	CF3166_atg18	CF3649_L4440	31.2656	4.1224	-2.92302	0.03825	NA
Transcript:B0024.4	WBGene00007097	CF3166_atg18	DCD13_atg18	31.2656	0.662356	-5.56083	0.0145	NA
Transcript:B0024.4	WBGene00007097	CF3166_hsf1	CF3649_hsf1	21.1081	77.9318	1.88442	0.02605	NA
Transcript:B0024.4	WBGene00007097	CF3166_hsf1	DCD13_atg18	21.1081	0.662356	-4.99405	0.01455	NA
Transcript:B0024.4	WBGene00007097	CF3166_hsf1	DCD13_hsf1	21.1081	70.3676	1.73712	0.0366	NA
Transcript:B0024.4	WBGene00007097	CF3166_L4440	CF3649_hsf1	20.8856	77.9318	1.8997	0.0235	NA
Transcript:B0024.4	WBGene00007097	CF3166_L4440	DCD13_atg18	20.8856	0.662356	-4.97876	0.01455	NA
Transcript:B0024.4	WBGene00007097	CF3166_L4440	DCD13_hsf1	20.8856	70.3676	1.7524	0.03365	NA
Transcript:B0024.4	WBGene00007097	CF3317_atg18	CF3649_hsf1	18.5953	77.9318	2.06727	0.0314	NA
Transcript:B0024.4	WBGene00007097	CF3317_atg18	DCD13_atg18	18.5953	0.662356	-4.81119	0.01465	NA
Transcript:B0024.4	WBGene00007097	CF3317_atg18	DCD13_hsf1	18.5953	70.3676	1.91997	0.04265	NA
Transcript:B0024.4	WBGene00007097	CF3317_hsf1	CF3649_hsf1	7.86925	77.9318	3.30791	0.00435	NA
Transcript:B0024.4	WBGene00007097	CF3317_hsf1	DCD13_atg18	7.86925	0.662356	-3.57055	0.0276	NA
Transcript:B0024.4	WBGene00007097	CF3317_hsf1	DCD13_hsf1	7.86925	70.3676	3.16061	0.00585	NA
Transcript:B0024.4	WBGene00007097	CF3317_L4440	CF3649_hsf1	15.5586	77.9318	2.3245	0.01665	NA
Transcript:B0024.4	WBGene00007097	CF3317_L4440	DCD13_atg18	15.5586	0.662356	-4.55396	0.01525	NA
Transcript:B0024.4	WBGene00007097	CF3317_L4440	DCD13_hsf1	15.5586	70.3676	2.1772	0.02135	NA
Transcript:B0024.4	WBGene00007097	CF3649_atg18	CF3649_hsf1	9.66809	77.9318	3.01091	0.00835	NA
Transcript:B0024.4	WBGene00007097	CF3649_atg18	DCD13_atg18	9.66809	0.662356	-3.86755	0.02345	NA
Transcript:B0024.4	WBGene00007097	CF3649_atg18	DCD13_hsf1	9.66809	70.3676	2.86361	0.0116	NA
Transcript:B0024.4	WBGene00007097	CF3649_hsf1	CF3649_L4440	77.9318	4.1224	-4.24066	0.0089	NA
Transcript:B0024.4	WBGene00007097	CF3649_hsf1	DCD13_atg18	77.9318	0.662356	-6.87846	0.0145	NA
Transcript:B0024.4	WBGene00007097	CF3649_L4440	DCD13_hsf1	4.1224	70.3676	4.09336	0.01065	NA
Transcript:B0024.4	WBGene00007097	DCD13_atg18	DCD13_hsf1	0.662356	70.3676	6.73116	0.0148	NA
Transcript:B0034.3a	WBGene00000403	CF3166_atg18	DCD13_atg18	38.0046	12.1566	-1.64443	0.034	casy-1
Transcript:B0034.3a	WBGene00000403	CF3166_atg18	DCD13_L4440	38.0046	12.4997	-1.60428	0.03875	casy-1
Transcript:B0035.10	WBGene00001919	CF3317_hsf1	CF3317_L4440	0	1.08738	inf	0.0163	his-45	Histone_H3
Transcript:B0035.10	WBGene00001919	CF3317_hsf1	DCD13_atg18	0	1.23516	inf	0.013	his-45	Histone_H3
Transcript:B0035.10	WBGene00001919	CF3317_L4440	CF3649_L4440	1.08738	0	-inf	0.01645	his-45	Histone_H3
Transcript:B0035.10	WBGene00001919	CF3317_L4440	DCD13_L4440	1.08738	0	-inf	0.01645	his-45	Histone_H3
Transcript:B0035.10	WBGene00001919	CF3649_L4440	DCD13_atg18	0	1.23516	inf	0.013	his-45	Histone_H3
Transcript:B0035.10	WBGene00001919	DCD13_atg18	DCD13_L4440	1.23516	0	-inf	0.0127	his-45	Histone_H3
Transcript:B0035.13	WBGene00007112	CF3166_atg18	DCD13_atg18	14.0535	130.466	3.21468	0.0324	NA
Transcript:B0035.13	WBGene00007112	CF3166_atg18	DCD13_hsf1	14.0535	107.569	2.93627	0.0471	NA
Transcript:B0035.13	WBGene00007112	CF3166_atg18	DCD13_L4440	14.0535	134.107	3.25438	0.03225	NA
Transcript:B0035.13	WBGene00007112	CF3649_hsf1	DCD13_atg18	16.701	130.466	2.96567	0.0237	NA
Transcript:B0035.13	WBGene00007112	CF3649_hsf1	DCD13_hsf1	16.701	107.569	2.68726	0.02855	NA
Transcript:B0035.13	WBGene00007112	CF3649_hsf1	DCD13_L4440	16.701	134.107	3.00538	0.0272	NA
Transcript:B0035.7	WBGene00001921	CF3649_atg18	DCD13_atg18	0	1.23863	inf	0.01745	his-47	Histone_H2A
Transcript:B0205.13	WBGene00044644	CF3166_atg18	CF3649_L4440	97.2253	13.932	-2.80293	0.0443	NA
Transcript:B0205.13	WBGene00044644	CF3317_atg18	CF3649_L4440	92.1738	13.932	-2.72596	0.04785	NA
Transcript:B0205.14	WBGene00044646	CF3166_atg18	DCD13_L4440	92.0835	0	-inf	0.0003	NA
Transcript:B0205.14	WBGene00044646	CF3166_hsf1	DCD13_L4440	32.6166	0	-inf	0.0016	NA
Transcript:B0205.14	WBGene00044646	CF3166_L4440	DCD13_L4440	34.5087	0	-inf	0.0018	NA
Transcript:B0205.14	WBGene00044646	CF3317_atg18	DCD13_L4440	84.916	0	-inf	0.0004	NA
Transcript:B0205.14	WBGene00044646	CF3317_hsf1	DCD13_L4440	34.469	0	-inf	0.0015	NA
Transcript:B0205.14	WBGene00044646	CF3317_L4440	DCD13_L4440	26.1694	0	-inf	0.00225	NA
Transcript:B0205.14	WBGene00044646	CF3649_atg18	DCD13_L4440	22.3746	0	-inf	0.00285	NA
Transcript:B0205.14	WBGene00044646	CF3649_hsf1	DCD13_L4440	25.9865	0	-inf	0.0027	NA
Transcript:B0205.14	WBGene00044646	DCD13_atg18	DCD13_L4440	9.47072	0	-inf	0.0127	NA
Transcript:B0207.3b	WBGene00001676	CF3166_L4440	CF3649_hsf1	1.40458	0	-inf	0.00315	gpa-14	Guanine_nucleotide-binding_protein_alpha-14_subunit
Transcript:B0207.3b	WBGene00001676	CF3166_L4440	DCD13_L4440	1.40458	0	-inf	0.00315	gpa-14	Guanine_nucleotide-binding_protein_alpha-14_subunit
Transcript:B0212.4c	WBGene00015038	CF3166_L4440	CF3649_hsf1	0.000337127	3.07897	13.1569	0.0447	nstp-6
Transcript:B0212.4c	WBGene00015038	CF3166_L4440	DCD13_atg18	0.000337127	1.89217	12.4545	0.0447	nstp-6
Transcript:B0213.10	WBGene00015040	CF3166_atg18	CF3317_hsf1	1.51153	0	-inf	0.00215	cyp-34A5	Cytochrome_P450_family
Transcript:B0213.10	WBGene00015040	CF3166_L4440	CF3317_hsf1	2.1072	0	-inf	0.00075	cyp-34A5	Cytochrome_P450_family
Transcript:B0213.10	WBGene00015040	CF3317_hsf1	CF3317_L4440	0	0.862253	inf	0.00385	cyp-34A5	Cytochrome_P450_family
Transcript:B0213.10	WBGene00015040	CF3317_hsf1	CF3649_atg18	0	2.17527	inf	0.00075	cyp-34A5	Cytochrome_P450_family
Transcript:B0213.10	WBGene00015040	CF3317_hsf1	CF3649_L4440	0	1.36748	inf	0.0017	cyp-34A5	Cytochrome_P450_family
Transcript:B0213.10	WBGene00015040	CF3317_hsf1	DCD13_atg18	0	1.35673	inf	0.0026	cyp-34A5	Cytochrome_P450_family
Transcript:B0213.10	WBGene00015040	CF3317_hsf1	DCD13_hsf1	0	0.94993	inf	0.00345	cyp-34A5	Cytochrome_P450_family
Transcript:B0213.10	WBGene00015040	CF3317_hsf1	DCD13_L4440	0	1.06067	inf	0.0027	cyp-34A5	Cytochrome_P450_family
Transcript:B0213.12	WBGene00015042	CF3166_atg18	DCD13_atg18	2.35595	0	-inf	0.0008	cyp-34A7	Cytochrome_P450_family
Transcript:B0213.12	WBGene00015042	CF3317_atg18	DCD13_atg18	2.45918	0	-inf	0.0006	cyp-34A7	Cytochrome_P450_family
Transcript:B0213.12	WBGene00015042	CF3649_L4440	DCD13_atg18	1.33214	0	-inf	0.0027	cyp-34A7	Cytochrome_P450_family
Transcript:B0213.14	WBGene00015043	CF3166_atg18	CF3317_hsf1	13.8936	0.441661	-4.97534	0.02345	cyp-34A8	Cytochrome_P450_family
Transcript:B0213.14	WBGene00015043	CF3166_hsf1	CF3166_atg18	1.95589	13.8936	2.82853	0.04445	cyp-34A8	Cytochrome_P450_family
Transcript:B0213.14	WBGene00015043	CF3166_L4440	CF3317_hsf1	7.3727	0.441661	-4.06118	0.028	cyp-34A8	Cytochrome_P450_family
Transcript:B0213.14	WBGene00015043	CF3317_atg18	CF3317_hsf1	10.5626	0.441661	-4.57988	0.02375	cyp-34A8	Cytochrome_P450_family
Transcript:B0213.14	WBGene00015043	CF3317_hsf1	CF3317_L4440	0.441661	5.89469	3.73841	0.03325	cyp-34A8	Cytochrome_P450_family
Transcript:B0213.14	WBGene00015043	CF3317_hsf1	CF3649_atg18	0.441661	8.33113	4.2375	0.0253	cyp-34A8	Cytochrome_P450_family
Transcript:B0213.14	WBGene00015043	CF3317_hsf1	CF3649_L4440	0.441661	9.23863	4.38667	0.0245	cyp-34A8	Cytochrome_P450_family
Transcript:B0213.14	WBGene00015043	CF3317_hsf1	DCD13_atg18	0.441661	4.13502	3.22688	0.04635	cyp-34A8	Cytochrome_P450_family
Transcript:B0213.14	WBGene00015043	CF3317_hsf1	DCD13_L4440	0.441661	4.03904	3.193	0.04815	cyp-34A8	Cytochrome_P450_family
Transcript:B0213.15a	WBGene00015044	CF3166_L4440	DCD13_atg18	24.7864	3.03049	-3.03193	0.02415	cyp-34A9	Cytochrome_P450_family
Transcript:B0213.15a	WBGene00015044	CF3166_L4440	DCD13_hsf1	24.7864	3.26004	-2.92659	0.0472	cyp-34A9	Cytochrome_P450_family
Transcript:B0213.15a	WBGene00015044	CF3166_L4440	DCD13_L4440	24.7864	4.37309	-2.50283	0.0215	cyp-34A9	Cytochrome_P450_family
Transcript:B0213.15a	WBGene00015044	CF3317_hsf1	CF3649_L4440	5.79038	28.0855	2.2781	0.0316	cyp-34A9	Cytochrome_P450_family
Transcript:B0213.15a	WBGene00015044	CF3317_L4440	DCD13_atg18	23.0909	3.03049	-2.9297	0.02945	cyp-34A9	Cytochrome_P450_family
Transcript:B0213.15a	WBGene00015044	CF3317_L4440	DCD13_L4440	23.0909	4.37309	-2.4006	0.02595	cyp-34A9	Cytochrome_P450_family
Transcript:B0213.15a	WBGene00015044	CF3649_L4440	DCD13_atg18	28.0855	3.03049	-3.2122	0.01935	cyp-34A9	Cytochrome_P450_family
Transcript:B0213.15a	WBGene00015044	CF3649_L4440	DCD13_hsf1	28.0855	3.26004	-3.10686	0.03855	cyp-34A9	Cytochrome_P450_family
Transcript:B0213.15a	WBGene00015044	CF3649_L4440	DCD13_L4440	28.0855	4.37309	-2.6831	0.0134	cyp-34A9	Cytochrome_P450_family
Transcript:B0213.15b	WBGene00015044	CF3166_atg18	DCD13_L4440	2.74624	0.000168839	-13.9895	0.03745	cyp-34A9	Cytochrome_P450_family
Transcript:B0213.15b	WBGene00015044	CF3166_hsf1	DCD13_hsf1	2.65333	7.33464e-05	-15.1427	0.04825	cyp-34A9	Cytochrome_P450_family
Transcript:B0213.15b	WBGene00015044	CF3166_hsf1	DCD13_L4440	2.65333	0.000168839	-13.9399	0.0301	cyp-34A9	Cytochrome_P450_family
Transcript:B0213.15b	WBGene00015044	CF3166_L4440	DCD13_L4440	7.70407	0.000168839	-15.4777	0.0359	cyp-34A9	Cytochrome_P450_family
Transcript:B0213.17	WBGene00015046	CF3166_atg18	CF3317_hsf1	215.876	21.2093	-3.34743	0.02565	nlp-34
Transcript:B0213.17	WBGene00015046	CF3166_atg18	CF3649_hsf1	215.876	27.2959	-2.98344	0.0385	nlp-34
Transcript:B0213.17	WBGene00015046	CF3166_atg18	DCD13_atg18	215.876	7.01352	-4.94392	0.03685	nlp-34
Transcript:B0213.17	WBGene00015046	CF3166_atg18	DCD13_L4440	215.876	0	-inf	5e-05	nlp-34
Transcript:B0213.17	WBGene00015046	CF3166_hsf1	DCD13_L4440	37.1063	0	-inf	0.0009	nlp-34
Transcript:B0213.17	WBGene00015046	CF3166_L4440	DCD13_L4440	78.6778	0	-inf	0.00045	nlp-34
Transcript:B0213.17	WBGene00015046	CF3317_atg18	CF3317_hsf1	205.834	21.2093	-3.27871	0.027	nlp-34
Transcript:B0213.17	WBGene00015046	CF3317_atg18	CF3649_hsf1	205.834	27.2959	-2.91473	0.0403	nlp-34
Transcript:B0213.17	WBGene00015046	CF3317_atg18	DCD13_atg18	205.834	7.01352	-4.8752	0.03675	nlp-34
Transcript:B0213.17	WBGene00015046	CF3317_atg18	DCD13_L4440	205.834	0	-inf	5e-05	nlp-34
Transcript:B0213.17	WBGene00015046	CF3317_hsf1	DCD13_L4440	21.2093	0	-inf	0.0022	nlp-34
Transcript:B0213.17	WBGene00015046	CF3317_L4440	DCD13_L4440	78.2351	0	-inf	0.00025	nlp-34
Transcript:B0213.17	WBGene00015046	CF3649_atg18	DCD13_atg18	126.439	7.01352	-4.17215	0.0385	nlp-34
Transcript:B0213.17	WBGene00015046	CF3649_atg18	DCD13_L4440	126.439	0	-inf	5e-05	nlp-34
Transcript:B0213.17	WBGene00015046	CF3649_hsf1	DCD13_L4440	27.2959	0	-inf	0.0019	nlp-34
Transcript:B0213.17	WBGene00015046	CF3649_L4440	DCD13_L4440	49.6304	0	-inf	0.00045	nlp-34
Transcript:B0213.17	WBGene00015046	DCD13_atg18	DCD13_L4440	7.01352	0	-inf	0.0191	nlp-34
Transcript:B0213.2	WBGene00003765	CF3166_atg18	CF3166_L4440	1829.83	423.092	-2.11267	0.00205	nlp-27
Transcript:B0213.2	WBGene00003765	CF3166_atg18	CF3317_hsf1	1829.83	227.418	-3.00829	5e-05	nlp-27
Transcript:B0213.2	WBGene00003765	CF3166_atg18	CF3317_L4440	1829.83	338.117	-2.43612	0.00035	nlp-27
Transcript:B0213.2	WBGene00003765	CF3166_atg18	CF3649_atg18	1829.83	407.417	-2.16713	0.00175	nlp-27
Transcript:B0213.2	WBGene00003765	CF3166_atg18	CF3649_hsf1	1829.83	202.27	-3.17735	5e-05	nlp-27
Transcript:B0213.2	WBGene00003765	CF3166_atg18	CF3649_L4440	1829.83	227.778	-3.00601	5e-05	nlp-27
Transcript:B0213.2	WBGene00003765	CF3166_atg18	DCD13_atg18	1829.83	246.938	-2.88949	0.0002	nlp-27
Transcript:B0213.2	WBGene00003765	CF3166_atg18	DCD13_hsf1	1829.83	131.988	-3.79323	5e-05	nlp-27
Transcript:B0213.2	WBGene00003765	CF3166_atg18	DCD13_L4440	1829.83	183.945	-3.31436	5e-05	nlp-27
Transcript:B0213.2	WBGene00003765	CF3166_hsf1	CF3166_atg18	256.982	1829.83	2.83197	0.0002	nlp-27
Transcript:B0213.2	WBGene00003765	CF3166_hsf1	CF3317_atg18	256.982	1176.38	2.19462	0.0023	nlp-27
Transcript:B0213.2	WBGene00003765	CF3166_L4440	CF3317_atg18	423.092	1176.38	1.47531	0.02465	nlp-27
Transcript:B0213.2	WBGene00003765	CF3166_L4440	DCD13_hsf1	423.092	131.988	-1.68056	0.02175	nlp-27
Transcript:B0213.2	WBGene00003765	CF3317_atg18	CF3317_hsf1	1176.38	227.418	-2.37094	0.00105	nlp-27
Transcript:B0213.2	WBGene00003765	CF3317_atg18	CF3317_L4440	1176.38	338.117	-1.79876	0.00715	nlp-27
Transcript:B0213.2	WBGene00003765	CF3317_atg18	CF3649_atg18	1176.38	407.417	-1.52978	0.0202	nlp-27
Transcript:B0213.2	WBGene00003765	CF3317_atg18	CF3649_hsf1	1176.38	202.27	-2.54	0.00045	nlp-27
Transcript:B0213.2	WBGene00003765	CF3317_atg18	CF3649_L4440	1176.38	227.778	-2.36866	0.00105	nlp-27
Transcript:B0213.2	WBGene00003765	CF3317_atg18	DCD13_atg18	1176.38	246.938	-2.25214	0.00255	nlp-27
Transcript:B0213.2	WBGene00003765	CF3317_atg18	DCD13_hsf1	1176.38	131.988	-3.15588	5e-05	nlp-27
Transcript:B0213.2	WBGene00003765	CF3317_atg18	DCD13_L4440	1176.38	183.945	-2.67701	0.0001	nlp-27
Transcript:B0213.2	WBGene00003765	CF3649_atg18	DCD13_hsf1	407.417	131.988	-1.6261	0.0266	nlp-27
Transcript:B0213.3	WBGene00003766	CF3166_atg18	CF3317_hsf1	379.609	50.24	-2.91761	0.0051	nlp-28	GMYGGW-amide
Transcript:B0213.3	WBGene00003766	CF3166_hsf1	CF3166_atg18	69.6948	379.609	2.44539	0.02205	nlp-28	GMYGGW-amide
Transcript:B0213.3	WBGene00003766	CF3166_hsf1	CF3649_atg18	69.6948	422.089	2.59842	0.017	nlp-28	GMYGGW-amide
Transcript:B0213.3	WBGene00003766	CF3317_atg18	CF3317_hsf1	270.893	50.24	-2.43081	0.0182	nlp-28	GMYGGW-amide
Transcript:B0213.3	WBGene00003766	CF3317_hsf1	CF3649_atg18	50.24	422.089	3.07064	0.00475	nlp-28	GMYGGW-amide
Transcript:B0213.3	WBGene00003766	CF3317_hsf1	DCD13_atg18	50.24	234.04	2.21985	0.03615	nlp-28	GMYGGW-amide
Transcript:B0213.3	WBGene00003766	CF3317_hsf1	DCD13_hsf1	50.24	226.569	2.17304	0.04025	nlp-28	GMYGGW-amide
Transcript:B0213.3	WBGene00003766	CF3317_hsf1	DCD13_L4440	50.24	249.673	2.31313	0.0234	nlp-28	GMYGGW-amide
Transcript:B0213.3	WBGene00003766	CF3317_L4440	CF3649_atg18	119.484	422.089	1.82073	0.04735	nlp-28	GMYGGW-amide
Transcript:B0213.4	WBGene00003767	CF3166_atg18	CF3317_hsf1	937.764	109.285	-3.10113	0.00275	nlp-29	Neuropeptide-like_protein_29
Transcript:B0213.4	WBGene00003767	CF3166_atg18	CF3317_L4440	937.764	239.31	-1.97035	0.013	nlp-29	Neuropeptide-like_protein_29
Transcript:B0213.4	WBGene00003767	CF3166_atg18	CF3649_hsf1	937.764	210.614	-2.15463	0.00555	nlp-29	Neuropeptide-like_protein_29
Transcript:B0213.4	WBGene00003767	CF3166_atg18	CF3649_L4440	937.764	271.837	-1.78648	0.0248	nlp-29	Neuropeptide-like_protein_29
Transcript:B0213.4	WBGene00003767	CF3166_atg18	DCD13_atg18	937.764	75.5925	-3.63291	0.00345	nlp-29	Neuropeptide-like_protein_29
Transcript:B0213.4	WBGene00003767	CF3166_atg18	DCD13_hsf1	937.764	81.2188	-3.52934	0.00075	nlp-29	Neuropeptide-like_protein_29
Transcript:B0213.4	WBGene00003767	CF3166_atg18	DCD13_L4440	937.764	90.4843	-3.37349	0.00155	nlp-29	Neuropeptide-like_protein_29
Transcript:B0213.4	WBGene00003767	CF3166_hsf1	CF3166_atg18	125.078	937.764	2.90639	0.00415	nlp-29	Neuropeptide-like_protein_29
Transcript:B0213.4	WBGene00003767	CF3166_hsf1	CF3317_atg18	125.078	923.502	2.88428	0.0044	nlp-29	Neuropeptide-like_protein_29
Transcript:B0213.4	WBGene00003767	CF3166_hsf1	CF3649_atg18	125.078	736.005	2.55688	0.0117	nlp-29	Neuropeptide-like_protein_29
Transcript:B0213.4	WBGene00003767	CF3166_L4440	CF3317_hsf1	417.904	109.285	-1.93507	0.04365	nlp-29	Neuropeptide-like_protein_29
Transcript:B0213.4	WBGene00003767	CF3166_L4440	DCD13_atg18	417.904	75.5925	-2.46685	0.0278	nlp-29	Neuropeptide-like_protein_29
Transcript:B0213.4	WBGene00003767	CF3166_L4440	DCD13_hsf1	417.904	81.2188	-2.36329	0.01045	nlp-29	Neuropeptide-like_protein_29
Transcript:B0213.4	WBGene00003767	CF3166_L4440	DCD13_L4440	417.904	90.4843	-2.20743	0.01975	nlp-29	Neuropeptide-like_protein_29
Transcript:B0213.4	WBGene00003767	CF3317_atg18	CF3317_hsf1	923.502	109.285	-3.07902	0.003	nlp-29	Neuropeptide-like_protein_29
Transcript:B0213.4	WBGene00003767	CF3317_atg18	CF3317_L4440	923.502	239.31	-1.94824	0.0143	nlp-29	Neuropeptide-like_protein_29
Transcript:B0213.4	WBGene00003767	CF3317_atg18	CF3649_hsf1	923.502	210.614	-2.13252	0.00635	nlp-29	Neuropeptide-like_protein_29
Transcript:B0213.4	WBGene00003767	CF3317_atg18	CF3649_L4440	923.502	271.837	-1.76438	0.027	nlp-29	Neuropeptide-like_protein_29
Transcript:B0213.4	WBGene00003767	CF3317_atg18	DCD13_atg18	923.502	75.5925	-3.6108	0.00375	nlp-29	Neuropeptide-like_protein_29
Transcript:B0213.4	WBGene00003767	CF3317_atg18	DCD13_hsf1	923.502	81.2188	-3.50723	0.00075	nlp-29	Neuropeptide-like_protein_29
Transcript:B0213.4	WBGene00003767	CF3317_atg18	DCD13_L4440	923.502	90.4843	-3.35138	0.00155	nlp-29	Neuropeptide-like_protein_29
Transcript:B0213.4	WBGene00003767	CF3317_hsf1	CF3649_atg18	109.285	736.005	2.75162	0.00585	nlp-29	Neuropeptide-like_protein_29
Transcript:B0213.4	WBGene00003767	CF3317_L4440	CF3649_atg18	239.31	736.005	1.62084	0.0338	nlp-29	Neuropeptide-like_protein_29
Transcript:B0213.4	WBGene00003767	CF3649_atg18	CF3649_hsf1	736.005	210.614	-1.80512	0.01765	nlp-29	Neuropeptide-like_protein_29
Transcript:B0213.4	WBGene00003767	CF3649_atg18	DCD13_atg18	736.005	75.5925	-3.2834	0.0067	nlp-29	Neuropeptide-like_protein_29
Transcript:B0213.4	WBGene00003767	CF3649_atg18	DCD13_hsf1	736.005	81.2188	-3.17983	0.0016	nlp-29	Neuropeptide-like_protein_29
Transcript:B0213.4	WBGene00003767	CF3649_atg18	DCD13_L4440	736.005	90.4843	-3.02398	0.0025	nlp-29	Neuropeptide-like_protein_29
Transcript:B0213.6	WBGene00003769	CF3166_atg18	CF3317_hsf1	907.142	72.1708	-3.65184	0.0011	nlp-31	GYGGYGGY-amide
Transcript:B0213.6	WBGene00003769	CF3166_atg18	CF3317_L4440	907.142	336.14	-1.43226	0.0339	nlp-31	GYGGYGGY-amide
Transcript:B0213.6	WBGene00003769	CF3166_atg18	CF3649_hsf1	907.142	124.514	-2.86502	0.002	nlp-31	GYGGYGGY-amide
Transcript:B0213.6	WBGene00003769	CF3166_atg18	CF3649_L4440	907.142	313.323	-1.53368	0.02305	nlp-31	GYGGYGGY-amide
Transcript:B0213.6	WBGene00003769	CF3166_atg18	DCD13_atg18	907.142	72.9571	-3.63621	0.0009	nlp-31	GYGGYGGY-amide
Transcript:B0213.6	WBGene00003769	CF3166_atg18	DCD13_hsf1	907.142	99.7321	-3.1852	0.0003	nlp-31	GYGGYGGY-amide
Transcript:B0213.6	WBGene00003769	CF3166_atg18	DCD13_L4440	907.142	70.346	-3.68879	0.00075	nlp-31	GYGGYGGY-amide
Transcript:B0213.6	WBGene00003769	CF3166_hsf1	CF3166_atg18	89.4256	907.142	3.34257	0.0003	nlp-31	GYGGYGGY-amide
Transcript:B0213.6	WBGene00003769	CF3166_hsf1	CF3166_L4440	89.4256	408.021	2.18988	0.00955	nlp-31	GYGGYGGY-amide
Transcript:B0213.6	WBGene00003769	CF3166_hsf1	CF3317_atg18	89.4256	1135.48	3.66647	0.00015	nlp-31	GYGGYGGY-amide
Transcript:B0213.6	WBGene00003769	CF3166_hsf1	CF3317_L4440	89.4256	336.14	1.9103	0.02065	nlp-31	GYGGYGGY-amide
Transcript:B0213.6	WBGene00003769	CF3166_hsf1	CF3649_atg18	89.4256	572.08	2.67746	0.00235	nlp-31	GYGGYGGY-amide
Transcript:B0213.6	WBGene00003769	CF3166_hsf1	CF3649_L4440	89.4256	313.323	1.80889	0.0268	nlp-31	GYGGYGGY-amide
Transcript:B0213.6	WBGene00003769	CF3166_L4440	CF3317_atg18	408.021	1135.48	1.47659	0.03385	nlp-31	GYGGYGGY-amide
Transcript:B0213.6	WBGene00003769	CF3166_L4440	CF3317_hsf1	408.021	72.1708	-2.49916	0.01175	nlp-31	GYGGYGGY-amide
Transcript:B0213.6	WBGene00003769	CF3166_L4440	CF3649_hsf1	408.021	124.514	-1.71233	0.04755	nlp-31	GYGGYGGY-amide
Transcript:B0213.6	WBGene00003769	CF3166_L4440	DCD13_atg18	408.021	72.9571	-2.48352	0.01	nlp-31	GYGGYGGY-amide
Transcript:B0213.6	WBGene00003769	CF3166_L4440	DCD13_hsf1	408.021	99.7321	-2.03251	0.01735	nlp-31	GYGGYGGY-amide
Transcript:B0213.6	WBGene00003769	CF3166_L4440	DCD13_L4440	408.021	70.346	-2.5361	0.00935	nlp-31	GYGGYGGY-amide
Transcript:B0213.6	WBGene00003769	CF3317_atg18	CF3317_hsf1	1135.48	72.1708	-3.97575	0.00065	nlp-31	GYGGYGGY-amide
Transcript:B0213.6	WBGene00003769	CF3317_atg18	CF3317_L4440	1135.48	336.14	-1.75617	0.01195	nlp-31	GYGGYGGY-amide
Transcript:B0213.6	WBGene00003769	CF3317_atg18	CF3649_hsf1	1135.48	124.514	-3.18892	0.00095	nlp-31	GYGGYGGY-amide
Transcript:B0213.6	WBGene00003769	CF3317_atg18	CF3649_L4440	1135.48	313.323	-1.85758	0.00845	nlp-31	GYGGYGGY-amide
Transcript:B0213.6	WBGene00003769	CF3317_atg18	DCD13_atg18	1135.48	72.9571	-3.96011	0.0005	nlp-31	GYGGYGGY-amide
Transcript:B0213.6	WBGene00003769	CF3317_atg18	DCD13_hsf1	1135.48	99.7321	-3.5091	0.0001	nlp-31	GYGGYGGY-amide
Transcript:B0213.6	WBGene00003769	CF3317_atg18	DCD13_L4440	1135.48	70.346	-4.01269	0.00035	nlp-31	GYGGYGGY-amide
Transcript:B0213.6	WBGene00003769	CF3317_hsf1	CF3317_L4440	72.1708	336.14	2.21958	0.0195	nlp-31	GYGGYGGY-amide
Transcript:B0213.6	WBGene00003769	CF3317_hsf1	CF3649_atg18	72.1708	572.08	2.98673	0.0037	nlp-31	GYGGYGGY-amide
Transcript:B0213.6	WBGene00003769	CF3317_hsf1	CF3649_L4440	72.1708	313.323	2.11816	0.0233	nlp-31	GYGGYGGY-amide
Transcript:B0213.6	WBGene00003769	CF3317_L4440	DCD13_atg18	336.14	72.9571	-2.20394	0.02075	nlp-31	GYGGYGGY-amide
Transcript:B0213.6	WBGene00003769	CF3317_L4440	DCD13_hsf1	336.14	99.7321	-1.75293	0.03505	nlp-31	GYGGYGGY-amide
Transcript:B0213.6	WBGene00003769	CF3317_L4440	DCD13_L4440	336.14	70.346	-2.25652	0.0178	nlp-31	GYGGYGGY-amide
Transcript:B0213.6	WBGene00003769	CF3649_atg18	CF3649_hsf1	572.08	124.514	-2.19991	0.01295	nlp-31	GYGGYGGY-amide
Transcript:B0213.6	WBGene00003769	CF3649_atg18	DCD13_atg18	572.08	72.9571	-2.9711	0.00285	nlp-31	GYGGYGGY-amide
Transcript:B0213.6	WBGene00003769	CF3649_atg18	DCD13_hsf1	572.08	99.7321	-2.52009	0.0037	nlp-31	GYGGYGGY-amide
Transcript:B0213.6	WBGene00003769	CF3649_atg18	DCD13_L4440	572.08	70.346	-3.02368	0.0028	nlp-31	GYGGYGGY-amide
Transcript:B0213.6	WBGene00003769	CF3649_L4440	DCD13_atg18	313.323	72.9571	-2.10253	0.02535	nlp-31	GYGGYGGY-amide
Transcript:B0213.6	WBGene00003769	CF3649_L4440	DCD13_hsf1	313.323	99.7321	-1.65152	0.0431	nlp-31	GYGGYGGY-amide
Transcript:B0213.6	WBGene00003769	CF3649_L4440	DCD13_L4440	313.323	70.346	-2.15511	0.0216	nlp-31	GYGGYGGY-amide
Transcript:B0218.1a.2	WBGene00015047	CF3166_hsf1	CF3649_hsf1	0.000226676	4.07796	14.1349	0.0379	faah-1	Fatty_acid_amide_hydrolase_1
Transcript:B0218.1a.4	WBGene00015047	CF3166_hsf1	CF3166_L4440	0.00093936	15.5351	14.0135	0.0466	faah-1	Fatty_acid_amide_hydrolase_1
Transcript:B0218.1a.4	WBGene00015047	CF3166_L4440	DCD13_atg18	15.5351	0	-inf	0.0475	faah-1	Fatty_acid_amide_hydrolase_1
Transcript:B0218.2	WBGene00015048	CF3166_atg18	CF3166_L4440	176.545	66.6164	-1.40609	0.02455	faah-2
Transcript:B0218.2	WBGene00015048	CF3166_atg18	CF3317_hsf1	176.545	8.95929	-4.30051	0.00015	faah-2
Transcript:B0218.2	WBGene00015048	CF3166_atg18	CF3317_L4440	176.545	47.0663	-1.90727	0.0058	faah-2
Transcript:B0218.2	WBGene00015048	CF3166_atg18	CF3649_hsf1	176.545	37.5553	-2.23295	0.003	faah-2
Transcript:B0218.2	WBGene00015048	CF3166_atg18	DCD13_atg18	176.545	65.5089	-1.43027	0.0231	faah-2		_mitochondrial
Transcript:B0218.2	WBGene00015048	CF3166_atg18	DCD13_hsf1	176.545	69.7073	-1.34065	0.03305	faah-2		_mitochondrial
Transcript:B0218.2	WBGene00015048	CF3166_atg18	DCD13_L4440	176.545	45.849	-1.94508	0.00465	faah-2		_mitochondrial
Transcript:B0218.2	WBGene00015048	CF3166_hsf1	CF3166_atg18	11.3295	176.545	3.96188	0.00045	faah-2		_mitochondrial
Transcript:B0218.2	WBGene00015048	CF3166_hsf1	CF3166_L4440	11.3295	66.6164	2.55579	0.00915	faah-2		_mitochondrial
Transcript:B0218.2	WBGene00015048	CF3166_hsf1	CF3317_atg18	11.3295	104.03	3.19884	0.0026	faah-2		_mitochondrial
Transcript:B0218.2	WBGene00015048	CF3166_hsf1	CF3317_L4440	11.3295	47.0663	2.05461	0.03005	faah-2
Transcript:B0218.2	WBGene00015048	CF3166_hsf1	CF3649_atg18	11.3295	89.0512	2.97455	0.00385	faah-2
Transcript:B0218.2	WBGene00015048	CF3166_hsf1	CF3649_L4440	11.3295	82.2275	2.85954	0.0053	faah-2
Transcript:B0218.2	WBGene00015048	CF3166_hsf1	DCD13_atg18	11.3295	65.5089	2.53161	0.00965	faah-2
Transcript:B0218.2	WBGene00015048	CF3166_hsf1	DCD13_hsf1	11.3295	69.7073	2.62122	0.00825	faah-2
Transcript:B0218.2	WBGene00015048	CF3166_hsf1	DCD13_L4440	11.3295	45.849	2.0168	0.032	faah-2
Transcript:B0218.2	WBGene00015048	CF3166_L4440	CF3317_hsf1	66.6164	8.95929	-2.89442	0.00295	faah-2
Transcript:B0218.2	WBGene00015048	CF3317_atg18	CF3317_hsf1	104.03	8.95929	-3.53747	0.0008	faah-2
Transcript:B0218.2	WBGene00015048	CF3317_atg18	CF3649_hsf1	104.03	37.5553	-1.46991	0.0414	faah-2
Transcript:B0218.2	WBGene00015048	CF3317_hsf1	CF3317_L4440	8.95929	47.0663	2.39324	0.0114	faah-2
Transcript:B0218.2	WBGene00015048	CF3317_hsf1	CF3649_atg18	8.95929	89.0512	3.31318	0.00095	faah-2
Transcript:B0218.2	WBGene00015048	CF3317_hsf1	CF3649_hsf1	8.95929	37.5553	2.06756	0.0261	faah-2
Transcript:B0218.2	WBGene00015048	CF3317_hsf1	CF3649_L4440	8.95929	82.2275	3.19816	0.00125	faah-2
Transcript:B0218.2	WBGene00015048	CF3317_hsf1	DCD13_atg18	8.95929	65.5089	2.87024	0.00305	faah-2
Transcript:B0218.2	WBGene00015048	CF3317_hsf1	DCD13_hsf1	8.95929	69.7073	2.95985	0.0025	faah-2
Transcript:B0218.2	WBGene00015048	CF3317_hsf1	DCD13_L4440	8.95929	45.849	2.35543	0.01205	faah-2
Transcript:B0218.8	WBGene00015052	CF3166_atg18	CF3317_hsf1	14.0115	0.914388	-3.93767	0.023	clec-52
Transcript:B0218.8	WBGene00015052	CF3166_atg18	CF3317_L4440	14.0115	1.09392	-3.67904	0.0264	clec-52
Transcript:B0218.8	WBGene00015052	CF3166_atg18	CF3649_L4440	14.0115	1.9662	-2.83313	0.0499	clec-52
Transcript:B0218.8	WBGene00015052	CF3166_atg18	DCD13_atg18	14.0115	1.32875	-3.39847	0.0288	clec-52
Transcript:B0218.8	WBGene00015052	CF3166_atg18	DCD13_hsf1	14.0115	0.892705	-3.97229	0.0225	clec-52
Transcript:B0218.8	WBGene00015052	CF3166_L4440	CF3317_hsf1	19.2022	0.914388	-4.39232	0.01715	clec-52
Transcript:B0218.8	WBGene00015052	CF3166_L4440	CF3317_L4440	19.2022	1.09392	-4.13369	0.0171	clec-52
Transcript:B0218.8	WBGene00015052	CF3166_L4440	CF3649_atg18	19.2022	2.3303	-3.04268	0.03515	clec-52
Transcript:B0218.8	WBGene00015052	CF3166_L4440	CF3649_L4440	19.2022	1.9662	-3.28779	0.0248	clec-52
Transcript:B0218.8	WBGene00015052	CF3166_L4440	DCD13_atg18	19.2022	1.32875	-3.85312	0.01705	clec-52
Transcript:B0218.8	WBGene00015052	CF3166_L4440	DCD13_hsf1	19.2022	0.892705	-4.42694	0.01745	clec-52
Transcript:B0222.11	WBGene00044582	CF3166_hsf1	CF3166_L4440	0	0.830967	inf	0.00695	NA
Transcript:B0222.11	WBGene00044582	CF3166_L4440	CF3649_atg18	0.830967	0	-inf	0.00695	NA
Transcript:B0222.4	WBGene00006418	CF3317_hsf1	CF3649_atg18	0.30511	3.9904	3.70913	0.0409	tag-38
Transcript:B0222.4	WBGene00006418	CF3317_hsf1	CF3649_L4440	0.30511	5.09424	4.06146	0.03805	tag-38
Transcript:B0222.5	WBGene00015056	CF3166_atg18	CF3317_hsf1	11.9492	1.69575	-2.81691	0.0431	NA
Transcript:B0222.5	WBGene00015056	CF3166_atg18	CF3649_hsf1	11.9492	1.78069	-2.7464	0.04525	NA
Transcript:B0222.5	WBGene00015056	CF3166_hsf1	CF3166_atg18	1.78801	11.9492	2.74049	0.0472	NA
Transcript:B0222.6	WBGene00000717	CF3317_atg18	DCD13_hsf1	0.708543	8.32613	3.55472	0.04055	col-144
Transcript:B0222.6	WBGene00000717	CF3317_hsf1	DCD13_hsf1	1.06471	8.32613	2.96718	0.04655	col-144
Transcript:B0222.6	WBGene00000717	CF3649_L4440	DCD13_hsf1	0.848442	8.32613	3.29476	0.03875	col-144
Transcript:B0222.7	WBGene00000718	CF3166_hsf1	DCD13_atg18	6.64213	0	-inf	0.0001	col-145	Putative_cuticle_collagen_145
Transcript:B0222.7	WBGene00000718	CF3166_hsf1	DCD13_L4440	6.64213	0	-inf	0.0001	col-145	Putative_cuticle_collagen_145
Transcript:B0222.7	WBGene00000718	CF3166_L4440	DCD13_atg18	1.29467	0	-inf	0.0058	col-145	Putative_cuticle_collagen_145
Transcript:B0222.7	WBGene00000718	CF3166_L4440	DCD13_L4440	1.29467	0	-inf	0.0058	col-145	Putative_cuticle_collagen_145
Transcript:B0222.7	WBGene00000718	CF3317_hsf1	DCD13_atg18	2.51672	0	-inf	0.00185	col-145	Putative_cuticle_collagen_145
Transcript:B0222.7	WBGene00000718	CF3317_hsf1	DCD13_L4440	2.51672	0	-inf	0.00185	col-145	Putative_cuticle_collagen_145
Transcript:B0222.7	WBGene00000718	CF3649_atg18	DCD13_atg18	0.96666	0	-inf	0.0092	col-145	Putative_cuticle_collagen_145
Transcript:B0222.7	WBGene00000718	CF3649_atg18	DCD13_L4440	0.96666	0	-inf	0.0092	col-145	Putative_cuticle_collagen_145
Transcript:B0222.7	WBGene00000718	CF3649_hsf1	DCD13_atg18	4.89241	0	-inf	0.0003	col-145	Putative_cuticle_collagen_145
Transcript:B0222.7	WBGene00000718	CF3649_hsf1	DCD13_L4440	4.89241	0	-inf	0.0003	col-145	Putative_cuticle_collagen_145
Transcript:B0222.8	WBGene00000599	CF3317_atg18	CF3649_hsf1	1.22365	8.98724	2.87669	0.0486	col-10	Cuticle_collagen_10
Transcript:B0222.8	WBGene00000599	CF3317_atg18	DCD13_hsf1	1.22365	12.1865	3.31602	0.03545	col-10	Cuticle_collagen_10
Transcript:B0222.8	WBGene00000599	CF3317_hsf1	CF3649_hsf1	0.945644	8.98724	3.24851	0.0368	col-10	Cuticle_collagen_10
Transcript:B0222.8	WBGene00000599	CF3317_hsf1	DCD13_hsf1	0.945644	12.1865	3.68784	0.0283	col-10	Cuticle_collagen_10
Transcript:B0222.8	WBGene00000599	CF3649_hsf1	CF3649_L4440	8.98724	1.07651	-3.06151	0.04375	col-10	Cuticle_collagen_10
Transcript:B0222.8	WBGene00000599	CF3649_L4440	DCD13_hsf1	1.07651	12.1865	3.50085	0.02865	col-10	Cuticle_collagen_10
Transcript:B0222.9	WBGene00015057	CF3166_atg18	CF3317_hsf1	7.85399	0.832811	-3.23736	0.0306	gad-3
Transcript:B0222.9	WBGene00015057	CF3166_atg18	CF3649_hsf1	7.85399	1.58168	-2.31197	0.0364	gad-3
Transcript:B0222.9	WBGene00015057	CF3166_hsf1	DCD13_atg18	1.22937	11.3598	3.20795	0.0325	gad-3
Transcript:B0222.9	WBGene00015057	CF3166_hsf1	DCD13_L4440	1.22937	9.64806	2.97233	0.04055	gad-3
Transcript:B0222.9	WBGene00015057	CF3317_hsf1	CF3649_atg18	0.832811	5.74164	2.7854	0.0461	gad-3
Transcript:B0222.9	WBGene00015057	CF3317_hsf1	DCD13_atg18	0.832811	11.3598	3.7698	0.01505	gad-3
Transcript:B0222.9	WBGene00015057	CF3317_hsf1	DCD13_L4440	0.832811	9.64806	3.53418	0.0193	gad-3
Transcript:B0222.9	WBGene00015057	CF3649_hsf1	DCD13_atg18	1.58168	11.3598	2.84441	0.0104	gad-3
Transcript:B0222.9	WBGene00015057	CF3649_hsf1	DCD13_L4440	1.58168	9.64806	2.60878	0.01655	gad-3
Transcript:B0238.12	WBGene00015076	CF3166_atg18	DCD13_atg18	44.4684	5.37197	-3.04926	0.0362	NA
Transcript:B0238.12	WBGene00015076	CF3166_atg18	DCD13_hsf1	44.4684	5.29289	-3.07065	0.03355	NA
Transcript:B0238.12	WBGene00015076	CF3166_atg18	DCD13_L4440	44.4684	3.58815	-3.63147	0.0194	NA
Transcript:B0238.12	WBGene00015076	CF3166_L4440	CF3649_atg18	50.1836	12.1187	-2.04998	0.04725	NA
Transcript:B0238.12	WBGene00015076	CF3166_L4440	DCD13_atg18	50.1836	5.37197	-3.22369	0.02825	NA
Transcript:B0238.12	WBGene00015076	CF3166_L4440	DCD13_hsf1	50.1836	5.29289	-3.24509	0.02635	NA
Transcript:B0238.12	WBGene00015076	CF3166_L4440	DCD13_L4440	50.1836	3.58815	-3.8059	0.0162	NA
Transcript:B0238.12	WBGene00015076	CF3317_atg18	DCD13_L4440	33.5452	3.58815	-3.2248	0.02895	NA
Transcript:B0238.12	WBGene00015076	CF3317_L4440	DCD13_L4440	33.03	3.58815	-3.20246	0.0293	NA
Transcript:B0244.5	WBGene00015080	CF3166_atg18	CF3317_hsf1	1.6992	0	-inf	0.0016	NA
Transcript:B0244.5	WBGene00015080	CF3166_L4440	CF3317_hsf1	1.04201	0	-inf	0.00465	NA
Transcript:B0244.5	WBGene00015080	CF3317_hsf1	CF3649_L4440	0	0.960789	inf	0.0044	NA
Transcript:B0244.5	WBGene00015080	CF3317_hsf1	DCD13_hsf1	0	1.48316	inf	0.0028	NA
Transcript:B0244.8	WBGene00015083	CF3166_atg18	CF3317_hsf1	237.487	602.887	1.34404	0.02925	egg-1
Transcript:B0244.8	WBGene00015083	CF3166_atg18	CF3649_atg18	237.487	659.016	1.47246	0.0168	egg-1
Transcript:B0244.8	WBGene00015083	CF3166_atg18	CF3649_hsf1	237.487	600.374	1.33801	0.0275	egg-1
Transcript:B0244.8	WBGene00015083	CF3166_atg18	CF3649_L4440	237.487	704.18	1.56809	0.01205	egg-1
Transcript:B0244.8	WBGene00015083	CF3166_hsf1	CF3166_atg18	551.12	237.487	-1.21452	0.0484	egg-1
Transcript:B0250.18a	WBGene00206505	CF3166_atg18	CF3166_L4440	0	19.2663	inf	0.0484	NA
Transcript:B0250.18a	WBGene00206505	CF3166_hsf1	CF3166_L4440	0	19.2663	inf	0.0484	NA
Transcript:B0250.18a	WBGene00206505	CF3166_L4440	CF3317_atg18	19.2663	0	-inf	0.04825	NA
Transcript:B0250.18a	WBGene00206505	CF3166_L4440	CF3317_hsf1	19.2663	0	-inf	0.04825	NA
Transcript:B0250.18a	WBGene00206505	CF3166_L4440	CF3317_L4440	19.2663	0	-inf	0.04825	NA
Transcript:B0250.18a	WBGene00206505	CF3166_L4440	CF3649_atg18	19.2663	0	-inf	0.04825	NA
Transcript:B0250.18a	WBGene00206505	CF3166_L4440	CF3649_L4440	19.2663	0	-inf	0.04825	NA
Transcript:B0250.18a	WBGene00206505	CF3166_L4440	DCD13_atg18	19.2663	0	-inf	0.04825	NA
Transcript:B0250.18a	WBGene00206505	CF3166_L4440	DCD13_hsf1	19.2663	0	-inf	0.04825	NA
Transcript:B0272.1	WBGene00006538	CF3166_L4440	DCD13_atg18	5.7127	0.767592	-2.89576	0.04845	tbb-4	Tubulin_beta-4_chain
Transcript:B0272.1	WBGene00006538	CF3317_atg18	DCD13_atg18	11.4738	0.767592	-3.90187	0.0167	tbb-4	Tubulin_beta-4_chain
Transcript:B0272.1	WBGene00006538	CF3317_atg18	DCD13_L4440	11.4738	1.18459	-3.27589	0.02465	tbb-4	Tubulin_beta-4_chain
Transcript:B0272.1	WBGene00006538	CF3317_L4440	DCD13_atg18	11.6387	0.767592	-3.92245	0.0157	tbb-4	Tubulin_beta-4_chain
Transcript:B0272.1	WBGene00006538	CF3317_L4440	DCD13_L4440	11.6387	1.18459	-3.29647	0.0245	tbb-4	Tubulin_beta-4_chain
Transcript:B0272.3	WBGene00007129	CF3166_atg18	DCD13_atg18	28.5902	91.0498	1.67113	0.0423	NA
Transcript:B0280.2	WBGene00015100	CF3166_atg18	DCD13_L4440	1.87238	0	-inf	0.0009	NA
Transcript:B0280.2	WBGene00015100	CF3166_hsf1	DCD13_L4440	2.74569	0	-inf	0.00025	NA
Transcript:B0280.2	WBGene00015100	CF3317_atg18	DCD13_L4440	1.2157	0	-inf	0.0012	NA
Transcript:B0280.2	WBGene00015100	CF3317_hsf1	DCD13_L4440	2.34716	0	-inf	0.00075	NA
Transcript:B0280.2	WBGene00015100	CF3649_hsf1	DCD13_L4440	2.01237	0	-inf	0.0003	NA
Transcript:B0280.2	WBGene00015100	DCD13_hsf1	DCD13_L4440	2.64604	0	-inf	5e-05	NA
Transcript:B0281.5a	WBGene00015112	CF3166_hsf1	DCD13_L4440	5.69904	39.133	2.7796	0.04795	NA
Transcript:B0281.6	WBGene00015113	CF3166_L4440	DCD13_L4440	0	0.951722	inf	0.0176	NA
Transcript:B0281.6	WBGene00015113	CF3317_hsf1	DCD13_L4440	0	0.951722	inf	0.0176	NA
Transcript:B0281.6	WBGene00015113	CF3649_hsf1	DCD13_L4440	0	0.951722	inf	0.0176	NA
Transcript:B0281.8	WBGene00015114	CF3166_atg18	CF3649_hsf1	0	2.10479	inf	0.00275	NA
Transcript:B0281.8	WBGene00015114	CF3166_hsf1	CF3166_atg18	2.32478	0	-inf	0.0022	NA
Transcript:B0281.8	WBGene00015114	CF3166_hsf1	CF3166_L4440	2.32478	0	-inf	0.0022	NA
Transcript:B0281.8	WBGene00015114	CF3166_hsf1	CF3317_L4440	2.32478	0	-inf	0.0022	NA
Transcript:B0281.8	WBGene00015114	CF3166_hsf1	CF3649_atg18	2.32478	0	-inf	0.0022	NA
Transcript:B0281.8	WBGene00015114	CF3166_hsf1	DCD13_L4440	2.32478	0	-inf	0.0022	NA
Transcript:B0281.8	WBGene00015114	CF3166_L4440	CF3649_hsf1	0	2.10479	inf	0.00275	NA
Transcript:B0281.8	WBGene00015114	CF3317_L4440	CF3649_hsf1	0	2.10479	inf	0.00275	NA
Transcript:B0281.8	WBGene00015114	CF3649_atg18	CF3649_hsf1	0	2.10479	inf	0.00275	NA
Transcript:B0281.8	WBGene00015114	CF3649_hsf1	DCD13_L4440	2.10479	0	-inf	0.0027	NA
Transcript:B0284.1	WBGene00007131	CF3166_atg18	DCD13_atg18	13.3293	0.715561	-4.21939	0.0154	NA
Transcript:B0284.1	WBGene00007131	CF3166_atg18	DCD13_L4440	13.3293	0.589919	-4.49795	0.02695	NA
Transcript:B0284.1	WBGene00007131	CF3166_hsf1	CF3166_L4440	40.3312	6.81168	-2.56581	0.0223	NA
Transcript:B0284.1	WBGene00007131	CF3166_hsf1	CF3317_L4440	40.3312	8.24785	-2.28981	0.01385	NA
Transcript:B0284.1	WBGene00007131	CF3166_hsf1	CF3649_atg18	40.3312	6.53953	-2.62464	0.0197	NA
Transcript:B0284.1	WBGene00007131	CF3166_hsf1	CF3649_L4440	40.3312	5.73054	-2.81515	0.01325	NA
Transcript:B0284.1	WBGene00007131	CF3166_hsf1	DCD13_atg18	40.3312	0.715561	-5.81668	0.0099	NA
Transcript:B0284.1	WBGene00007131	CF3166_hsf1	DCD13_hsf1	40.3312	6.77884	-2.57279	0.02355	NA
Transcript:B0284.1	WBGene00007131	CF3166_hsf1	DCD13_L4440	40.3312	0.589919	-6.09524	0.0242	NA
Transcript:B0284.1	WBGene00007131	CF3166_L4440	CF3649_hsf1	6.81168	33.5896	2.30193	0.03575	NA
Transcript:B0284.1	WBGene00007131	CF3166_L4440	DCD13_atg18	6.81168	0.715561	-3.25086	0.03615	NA
Transcript:B0284.1	WBGene00007131	CF3166_L4440	DCD13_L4440	6.81168	0.589919	-3.52942	0.0465	NA
Transcript:B0284.1	WBGene00007131	CF3317_atg18	DCD13_atg18	13.0174	0.715561	-4.18523	0.01555	NA
Transcript:B0284.1	WBGene00007131	CF3317_atg18	DCD13_L4440	13.0174	0.589919	-4.46379	0.02695	NA
Transcript:B0284.1	WBGene00007131	CF3317_hsf1	DCD13_atg18	18.9318	0.715561	-4.72559	0.0115	NA
Transcript:B0284.1	WBGene00007131	CF3317_hsf1	DCD13_L4440	18.9318	0.589919	-5.00415	0.02495	NA
Transcript:B0284.1	WBGene00007131	CF3317_L4440	CF3649_hsf1	8.24785	33.5896	2.02593	0.02495	NA
Transcript:B0284.1	WBGene00007131	CF3317_L4440	DCD13_atg18	8.24785	0.715561	-3.52687	0.02475	NA
Transcript:B0284.1	WBGene00007131	CF3317_L4440	DCD13_L4440	8.24785	0.589919	-3.80543	0.03785	NA
Transcript:B0284.1	WBGene00007131	CF3649_atg18	CF3649_hsf1	6.53953	33.5896	2.36076	0.03205	NA
Transcript:B0284.1	WBGene00007131	CF3649_atg18	DCD13_atg18	6.53953	0.715561	-3.19204	0.0376	NA
Transcript:B0284.1	WBGene00007131	CF3649_atg18	DCD13_L4440	6.53953	0.589919	-3.4706	0.0477	NA
Transcript:B0284.1	WBGene00007131	CF3649_hsf1	CF3649_L4440	33.5896	5.73054	-2.55127	0.021	NA
Transcript:B0284.1	WBGene00007131	CF3649_hsf1	DCD13_atg18	33.5896	0.715561	-5.5528	0.00995	NA
Transcript:B0284.1	WBGene00007131	CF3649_hsf1	DCD13_hsf1	33.5896	6.77884	-2.30891	0.0368	NA
Transcript:B0284.1	WBGene00007131	CF3649_hsf1	DCD13_L4440	33.5896	0.589919	-5.83136	0.0242	NA
Transcript:B0284.1	WBGene00007131	CF3649_L4440	DCD13_atg18	5.73054	0.715561	-3.00152	0.045	NA
Transcript:B0284.1	WBGene00007131	DCD13_atg18	DCD13_hsf1	0.715561	6.77884	3.24389	0.0404	NA
Transcript:B0284.1	WBGene00007131	DCD13_hsf1	DCD13_L4440	6.77884	0.589919	-3.52245	0.04705	NA
Transcript:B0284.2	WBGene00007132	CF3166_hsf1	CF3166_L4440	26.7507	3.32579	-3.0078	0.03735	NA
Transcript:B0284.2	WBGene00007132	CF3166_hsf1	CF3649_atg18	26.7507	3.38638	-2.98176	0.0363	NA
Transcript:B0284.2	WBGene00007132	CF3166_hsf1	CF3649_L4440	26.7507	2.81313	-3.24933	0.0275	NA
Transcript:B0284.2	WBGene00007132	CF3166_hsf1	DCD13_hsf1	26.7507	5.63363	-2.24744	0.0354	NA
Transcript:B0284.4	WBGene00007134	CF3166_atg18	CF3649_L4440	2.19973	0	-inf	0.00155	NA
Transcript:B0284.4	WBGene00007134	CF3166_atg18	DCD13_atg18	2.19973	0	-inf	0.00155	NA
Transcript:B0284.4	WBGene00007134	CF3166_atg18	DCD13_L4440	2.19973	0	-inf	0.00155	NA
Transcript:B0284.4	WBGene00007134	CF3166_hsf1	CF3317_L4440	13.7186	0.743706	-4.20525	0.0212	NA
Transcript:B0284.4	WBGene00007134	CF3166_hsf1	CF3649_L4440	13.7186	0	-inf	5e-05	NA
Transcript:B0284.4	WBGene00007134	CF3166_hsf1	DCD13_atg18	13.7186	0	-inf	5e-05	NA
Transcript:B0284.4	WBGene00007134	CF3166_hsf1	DCD13_hsf1	13.7186	1.32417	-3.37297	0.02445	NA
Transcript:B0284.4	WBGene00007134	CF3166_hsf1	DCD13_L4440	13.7186	0	-inf	5e-05	NA
Transcript:B0284.4	WBGene00007134	CF3317_atg18	CF3317_L4440	5.89203	0.743706	-2.98596	0.04965	NA
Transcript:B0284.4	WBGene00007134	CF3317_atg18	CF3649_L4440	5.89203	0	-inf	5e-05	NA
Transcript:B0284.4	WBGene00007134	CF3317_atg18	DCD13_atg18	5.89203	0	-inf	5e-05	NA
Transcript:B0284.4	WBGene00007134	CF3317_atg18	DCD13_L4440	5.89203	0	-inf	5e-05	NA
Transcript:B0284.4	WBGene00007134	CF3317_hsf1	CF3649_L4440	4.89786	0	-inf	5e-05	NA
Transcript:B0284.4	WBGene00007134	CF3317_hsf1	DCD13_atg18	4.89786	0	-inf	5e-05	NA
Transcript:B0284.4	WBGene00007134	CF3317_hsf1	DCD13_L4440	4.89786	0	-inf	5e-05	NA
Transcript:B0284.4	WBGene00007134	CF3317_L4440	CF3649_hsf1	0.743706	8.1236	3.44931	0.0339	NA
Transcript:B0284.4	WBGene00007134	CF3649_hsf1	CF3649_L4440	8.1236	0	-inf	5e-05	NA
Transcript:B0284.4	WBGene00007134	CF3649_hsf1	DCD13_atg18	8.1236	0	-inf	5e-05	NA
Transcript:B0284.4	WBGene00007134	CF3649_hsf1	DCD13_L4440	8.1236	0	-inf	5e-05	NA
Transcript:B0284.4	WBGene00007134	CF3649_L4440	DCD13_hsf1	0	1.32417	inf	0.00225	NA
Transcript:B0284.4	WBGene00007134	DCD13_atg18	DCD13_hsf1	0	1.32417	inf	0.00225	NA
Transcript:B0284.4	WBGene00007134	DCD13_hsf1	DCD13_L4440	1.32417	0	-inf	0.0026	NA
Transcript:B0285.7	WBGene00007139	CF3166_atg18	CF3317_hsf1	22.3372	4.35387	-2.35908	0.037	mnp-1	Matrix_non-peptidase_homolog_1
Transcript:B0285.7	WBGene00007139	CF3166_atg18	CF3649_atg18	22.3372	2.21129	-3.33649	0.0038	mnp-1	Matrix_non-peptidase_homolog_1
Transcript:B0285.7	WBGene00007139	CF3166_atg18	CF3649_hsf1	22.3372	2.88935	-2.95063	0.0092	mnp-1	Matrix_non-peptidase_homolog_1
Transcript:B0285.7	WBGene00007139	CF3166_atg18	CF3649_L4440	22.3372	1.57238	-3.82843	0.0156	mnp-1	Matrix_non-peptidase_homolog_1
Transcript:B0285.7	WBGene00007139	CF3166_L4440	CF3649_atg18	13.7968	2.21129	-2.64138	0.0157	mnp-1	Matrix_non-peptidase_homolog_1
Transcript:B0285.7	WBGene00007139	CF3166_L4440	CF3649_hsf1	13.7968	2.88935	-2.25552	0.0367	mnp-1	Matrix_non-peptidase_homolog_1
Transcript:B0285.7	WBGene00007139	CF3166_L4440	CF3649_L4440	13.7968	1.57238	-3.13332	0.03355	mnp-1	Matrix_non-peptidase_homolog_1
Transcript:B0285.7	WBGene00007139	CF3317_atg18	CF3649_atg18	16.0856	2.21129	-2.86281	0.0097	mnp-1	Matrix_non-peptidase_homolog_1
Transcript:B0285.7	WBGene00007139	CF3317_atg18	CF3649_hsf1	16.0856	2.88935	-2.47695	0.02195	mnp-1	Matrix_non-peptidase_homolog_1
Transcript:B0285.7	WBGene00007139	CF3317_atg18	CF3649_L4440	16.0856	1.57238	-3.35475	0.0264	mnp-1	Matrix_non-peptidase_homolog_1
Transcript:B0285.7	WBGene00007139	CF3649_atg18	DCD13_atg18	2.21129	9.99516	2.17634	0.0441	mnp-1	Matrix_non-peptidase_homolog_1
Transcript:B0285.7	WBGene00007139	CF3649_atg18	DCD13_hsf1	2.21129	17.6767	2.99889	0.0062	mnp-1	Matrix_non-peptidase_homolog_1
Transcript:B0285.7	WBGene00007139	CF3649_atg18	DCD13_L4440	2.21129	9.88552	2.16043	0.04505	mnp-1	Matrix_non-peptidase_homolog_1
Transcript:B0285.7	WBGene00007139	CF3649_hsf1	DCD13_hsf1	2.88935	17.6767	2.61303	0.01665	mnp-1	Matrix_non-peptidase_homolog_1
Transcript:B0285.7	WBGene00007139	CF3649_L4440	DCD13_hsf1	1.57238	17.6767	3.49083	0.0221	mnp-1	Matrix_non-peptidase_homolog_1
Transcript:B0286.3	WBGene00015116	CF3166_atg18	DCD13_atg18	2.39164	21.3756	3.15989	0.03355	NA
Transcript:B0286.3	WBGene00015116	CF3166_atg18	DCD13_L4440	2.39164	23.7321	3.31077	0.02765	NA
Transcript:B0286.3	WBGene00015116	CF3166_hsf1	DCD13_atg18	2.14852	21.3756	3.31455	0.0213	NA
Transcript:B0286.3	WBGene00015116	CF3166_hsf1	DCD13_L4440	2.14852	23.7321	3.46543	0.01685	NA
Transcript:B0286.3	WBGene00015116	CF3166_L4440	CF3317_hsf1	11.7727	1.47688	-2.99483	0.03395	NA
Transcript:B0286.3	WBGene00015116	CF3317_atg18	CF3649_L4440	1.86951	12.3536	2.7242	0.0442	NA
Transcript:B0286.3	WBGene00015116	CF3317_atg18	DCD13_atg18	1.86951	21.3756	3.51523	0.01625	NA
Transcript:B0286.3	WBGene00015116	CF3317_atg18	DCD13_hsf1	1.86951	12.1868	2.70459	0.045	NA
Transcript:B0286.3	WBGene00015116	CF3317_atg18	DCD13_L4440	1.86951	23.7321	3.66611	0.01405	NA
Transcript:B0286.3	WBGene00015116	CF3317_hsf1	CF3649_L4440	1.47688	12.3536	3.06431	0.03085	NA
Transcript:B0286.3	WBGene00015116	CF3317_hsf1	DCD13_atg18	1.47688	21.3756	3.85534	0.01435	NA
Transcript:B0286.3	WBGene00015116	CF3317_hsf1	DCD13_hsf1	1.47688	12.1868	3.0447	0.03115	NA
Transcript:B0286.3	WBGene00015116	CF3317_hsf1	DCD13_L4440	1.47688	23.7321	4.00622	0.0125	NA
Transcript:B0286.3	WBGene00015116	CF3649_hsf1	DCD13_atg18	3.20387	21.3756	2.73808	0.0473	NA
Transcript:B0286.3	WBGene00015116	CF3649_hsf1	DCD13_L4440	3.20387	23.7321	2.88895	0.03835	NA
Transcript:B0286.4c.3	WBGene00003825	CF3166_atg18	CF3317_L4440	0	13.7909	inf	0.0329	ntl-2
Transcript:B0286.4c.3	WBGene00003825	CF3166_atg18	DCD13_L4440	0	14.2622	inf	0.03275	ntl-2
Transcript:B0286.4c.3	WBGene00003825	CF3166_L4440	CF3317_L4440	0	13.7909	inf	0.03975	ntl-2
Transcript:B0286.4c.3	WBGene00003825	CF3166_L4440	DCD13_L4440	0	14.2622	inf	0.0396	ntl-2
Transcript:B0286.4c.3	WBGene00003825	CF3317_hsf1	CF3317_L4440	0	13.7909	inf	0.03505	ntl-2
Transcript:B0286.4c.3	WBGene00003825	CF3317_hsf1	DCD13_L4440	0	14.2622	inf	0.0349	ntl-2
Transcript:B0286.4c.3	WBGene00003825	CF3317_L4440	CF3649_hsf1	13.7909	0	-inf	0.0366	ntl-2
Transcript:B0286.4c.3	WBGene00003825	CF3317_L4440	DCD13_hsf1	13.7909	0	-inf	0.0292	ntl-2
Transcript:B0286.4c.3	WBGene00003825	CF3649_hsf1	DCD13_L4440	0	14.2622	inf	0.0342	ntl-2
Transcript:B0286.4c.3	WBGene00003825	DCD13_hsf1	DCD13_L4440	0	14.2622	inf	0.0295	ntl-2
Transcript:B0286.4d.1	WBGene00003825	CF3317_L4440	CF3649_L4440	37.4978	0.00126886	-14.851	0.04895	ntl-2
Transcript:B0286.4d.1	WBGene00003825	CF3649_atg18	CF3649_L4440	16.362	0.00126886	-13.6545	0.04995	ntl-2
Transcript:B0286.4d.1	WBGene00003825	CF3649_hsf1	CF3649_L4440	22.2567	0.00126886	-14.0984	0.04965	ntl-2
Transcript:B0303.11b	WBGene00015131	CF3166_atg18	CF3317_L4440	3.18487	6.97978e-05	-15.4777	0.03055	NA
Transcript:B0303.11b	WBGene00015131	CF3166_L4440	CF3317_L4440	3.14251	6.97978e-05	-15.4584	0.03045	NA
Transcript:B0303.11b	WBGene00015131	CF3317_L4440	CF3649_L4440	6.97978e-05	2.80176	15.2928	0.0345	NA
Transcript:B0303.11b	WBGene00015131	CF3317_L4440	DCD13_L4440	6.97978e-05	1.98748	14.7974	0.04395	NA
Transcript:B0303.8	WBGene00015129	CF3166_atg18	CF3649_atg18	1.46852	0	-inf	0.0064	sdz-1	Skn-1_dependent_zygotic_transcript_1_protein
Transcript:B0303.8	WBGene00015129	CF3166_hsf1	CF3649_atg18	2.0882	0	-inf	0.00295	sdz-1	Skn-1_dependent_zygotic_transcript_1_protein
Transcript:B0303.8	WBGene00015129	CF3166_L4440	CF3649_atg18	2.25137	0	-inf	0.00255	sdz-1	Skn-1_dependent_zygotic_transcript_1_protein
Transcript:B0303.8	WBGene00015129	CF3317_atg18	CF3649_atg18	2.53735	0	-inf	0.0031	sdz-1	Skn-1_dependent_zygotic_transcript_1_protein
Transcript:B0303.8	WBGene00015129	CF3317_hsf1	CF3649_atg18	1.72406	0	-inf	0.0041	sdz-1	Skn-1_dependent_zygotic_transcript_1_protein
Transcript:B0303.8	WBGene00015129	CF3317_L4440	CF3649_atg18	1.42793	0	-inf	0.0065	sdz-1	Skn-1_dependent_zygotic_transcript_1_protein
Transcript:B0303.8	WBGene00015129	CF3649_atg18	DCD13_atg18	0	2.83833	inf	0.0021	sdz-1	Skn-1_dependent_zygotic_transcript_1_protein
Transcript:B0303.8	WBGene00015129	CF3649_atg18	DCD13_hsf1	0	1.86444	inf	0.0043	sdz-1	Skn-1_dependent_zygotic_transcript_1_protein
Transcript:B0303.8	WBGene00015129	CF3649_atg18	DCD13_L4440	0	1.84015	inf	0.00365	sdz-1	Skn-1_dependent_zygotic_transcript_1_protein
Transcript:B0304.5	WBGene00005058	CF3317_hsf1	DCD13_hsf1	0	0.831403	inf	0.00915	sra-32	Serpentine_receptor_class_alpha-32
Transcript:B0304.5	WBGene00005058	CF3649_atg18	DCD13_hsf1	0	0.831403	inf	0.00915	sra-32	Serpentine_receptor_class_alpha-32
Transcript:B0304.5	WBGene00005058	CF3649_hsf1	DCD13_hsf1	0	0.831403	inf	0.00915	sra-32	Serpentine_receptor_class_alpha-32
Transcript:B0310.5	WBGene00015141	CF3166_atg18	DCD13_atg18	1.83699	15.7893	3.10354	0.03045	ugt-46	Putative_UDP-glucuronosyltransferase_ugt-46
Transcript:B0310.5	WBGene00015141	CF3166_atg18	DCD13_L4440	1.83699	22.9547	3.64338	0.0156	ugt-46	Putative_UDP-glucuronosyltransferase_ugt-46
Transcript:B0310.5	WBGene00015141	CF3166_hsf1	DCD13_L4440	2.9931	22.9547	2.93908	0.0373	ugt-46	Putative_UDP-glucuronosyltransferase_ugt-46
Transcript:B0310.5	WBGene00015141	CF3166_L4440	DCD13_L4440	4.07315	22.9547	2.49458	0.0162	ugt-46	Putative_UDP-glucuronosyltransferase_ugt-46
Transcript:B0310.5	WBGene00015141	CF3317_atg18	DCD13_atg18	1.34934	15.7893	3.54863	0.02015	ugt-46	Putative_UDP-glucuronosyltransferase_ugt-46
Transcript:B0310.5	WBGene00015141	CF3317_atg18	DCD13_L4440	1.34934	22.9547	4.08847	0.01225	ugt-46	Putative_UDP-glucuronosyltransferase_ugt-46
Transcript:B0310.5	WBGene00015141	CF3317_hsf1	DCD13_atg18	1.87555	15.7893	3.07357	0.0324	ugt-46	Putative_UDP-glucuronosyltransferase_ugt-46
Transcript:B0310.5	WBGene00015141	CF3317_hsf1	DCD13_L4440	1.87555	22.9547	3.61341	0.01845	ugt-46	Putative_UDP-glucuronosyltransferase_ugt-46
Transcript:B0310.5	WBGene00015141	CF3317_L4440	DCD13_atg18	2.36508	15.7893	2.73899	0.04955	ugt-46	Putative_UDP-glucuronosyltransferase_ugt-46
Transcript:B0310.5	WBGene00015141	CF3317_L4440	DCD13_L4440	2.36508	22.9547	3.27883	0.02825	ugt-46	Putative_UDP-glucuronosyltransferase_ugt-46
Transcript:B0310.5	WBGene00015141	CF3649_atg18	DCD13_L4440	2.93741	22.9547	2.96617	0.0369	ugt-46	Putative_UDP-glucuronosyltransferase_ugt-46
Transcript:B0310.5	WBGene00015141	CF3649_hsf1	DCD13_L4440	2.43888	22.9547	3.2345	0.0257	ugt-46	Putative_UDP-glucuronosyltransferase_ugt-46
Transcript:B0310.6	WBGene00015142	CF3166_hsf1	CF3317_hsf1	6.05993	0	-inf	0.0147	NA
Transcript:B0310.6	WBGene00015142	CF3166_hsf1	CF3317_L4440	6.05993	0	-inf	0.0147	NA
Transcript:B0310.6	WBGene00015142	CF3166_hsf1	CF3649_L4440	6.05993	0	-inf	0.0147	NA
Transcript:B0331.2	WBGene00007141	CF3166_atg18	CF3649_L4440	5.55561	0.507692	-3.45192	0.0355	pitr-4
Transcript:B0331.2	WBGene00007141	CF3166_atg18	DCD13_L4440	5.55561	0	-inf	5e-05	pitr-4
Transcript:B0331.2	WBGene00007141	CF3166_hsf1	DCD13_L4440	2.63332	0	-inf	0.0004	pitr-4
Transcript:B0331.2	WBGene00007141	CF3166_L4440	DCD13_L4440	2.27126	0	-inf	0.00055	pitr-4
Transcript:B0331.2	WBGene00007141	CF3317_atg18	DCD13_L4440	4.03443	0	-inf	5e-05	pitr-4
Transcript:B0331.2	WBGene00007141	CF3317_hsf1	DCD13_L4440	0.891947	0	-inf	0.00265	pitr-4
Transcript:B0331.2	WBGene00007141	CF3317_L4440	DCD13_L4440	3.75142	0	-inf	0.00025	pitr-4
Transcript:B0331.2	WBGene00007141	CF3649_atg18	DCD13_L4440	1.0768	0	-inf	0.0028	pitr-4
Transcript:B0331.2	WBGene00007141	CF3649_hsf1	DCD13_L4440	2.28479	0	-inf	0.0005	pitr-4
Transcript:B0334.1.1	WBGene00007142	CF3166_atg18	CF3317_hsf1	231.133	0.00183002	-16.9465	0.0373	ttr-18
Transcript:B0334.1.1	WBGene00007142	CF3166_L4440	CF3317_hsf1	56.9922	0.00183002	-14.9266	0.0373	ttr-18
Transcript:B0334.1.1	WBGene00007142	CF3317_atg18	CF3317_hsf1	226.368	0.00183002	-16.9165	0.0373	ttr-18
Transcript:B0334.1.1	WBGene00007142	CF3317_hsf1	CF3317_L4440	0.00183002	84.2536	15.4906	0.03505	ttr-18
Transcript:B0334.1.1	WBGene00007142	CF3317_hsf1	CF3649_atg18	0.00183002	141.212	16.2356	0.03505	ttr-18
Transcript:B0334.1.1	WBGene00007142	CF3317_hsf1	CF3649_L4440	0.00183002	62.7162	15.0647	0.03505	ttr-18
Transcript:B0334.1.2	WBGene00007142	CF3166_atg18	CF3317_hsf1	123.617	20.595	-2.58551	0.03525	ttr-18
Transcript:B0334.1.2	WBGene00007142	CF3166_atg18	DCD13_hsf1	123.617	21.6242	-2.51516	0.03905	ttr-18
Transcript:B0334.1.2	WBGene00007142	CF3166_hsf1	CF3166_atg18	13.2428	123.617	3.22259	0.0331	ttr-18
Transcript:B0334.2b.2	WBGene00006660	CF3166_atg18	DCD13_hsf1	0.000232809	8.86399	15.2165	0.0143	twk-5
Transcript:B0334.2b.2	WBGene00006660	CF3166_hsf1	DCD13_hsf1	0.000210693	8.86399	15.3605	0.01245	twk-5
Transcript:B0334.2b.2	WBGene00006660	DCD13_hsf1	DCD13_L4440	8.86399	0.000213254	-15.3431	0.01305	twk-5
Transcript:B0334.3a.2	WBGene00007143	CF3649_atg18	CF3649_L4440	0	13.3814	inf	0.043	NA
Transcript:B0334.3a.2	WBGene00007143	CF3649_atg18	DCD13_atg18	0	13.7827	inf	0.0424	NA
Transcript:B0334.3a.2	WBGene00007143	CF3649_atg18	DCD13_L4440	0	14.7662	inf	0.04275	NA
Transcript:B0334.3b	WBGene00007143	CF3166_atg18	CF3317_hsf1	188.701	32.9908	-2.51596	0.00845	NA
Transcript:B0334.3b	WBGene00007143	CF3166_atg18	CF3317_L4440	188.701	41.4415	-2.18695	0.0197	NA
Transcript:B0334.3b	WBGene00007143	CF3166_atg18	CF3649_hsf1	188.701	19.5131	-3.27358	0.02285	NA
Transcript:B0334.3b	WBGene00007143	CF3166_atg18	CF3649_L4440	188.701	44.0731	-2.09813	0.01645	NA
Transcript:B0334.3b	WBGene00007143	CF3166_atg18	DCD13_atg18	188.701	26.8007	-2.81576	0.0276	NA
Transcript:B0334.3b	WBGene00007143	CF3166_atg18	DCD13_hsf1	188.701	21.1235	-3.15918	0.0194	NA
Transcript:B0334.3b	WBGene00007143	CF3166_atg18	DCD13_L4440	188.701	40.4499	-2.22189	0.033	NA
Transcript:B0334.3b	WBGene00007143	CF3166_hsf1	CF3166_atg18	29.851	188.701	2.66025	0.01715	NA
Transcript:B0334.6	WBGene00007146	CF3166_hsf1	CF3649_atg18	4.90879	0.494935	-3.31006	0.0444	NA
Transcript:B0334.6	WBGene00007146	CF3166_hsf1	DCD13_atg18	4.90879	0.487422	-3.33212	0.04175	NA
Transcript:B0334.6	WBGene00007146	CF3166_hsf1	DCD13_L4440	4.90879	0.430953	-3.50976	0.04485	NA
Transcript:B0344.2	WBGene00006955	CF3166_atg18	DCD13_atg18	1.04509	0	-inf	0.00285	wrt-9
Transcript:B0344.2	WBGene00006955	CF3317_L4440	DCD13_atg18	1.86303	0	-inf	0.0004	wrt-9
Transcript:B0348.1	WBGene00015151	CF3166_atg18	CF3649_hsf1	0	10.0359	inf	0.00745	NA
Transcript:B0348.1	WBGene00015151	CF3166_L4440	CF3649_hsf1	0	10.0359	inf	0.00745	NA
Transcript:B0348.1	WBGene00015151	CF3317_atg18	CF3649_hsf1	0	10.0359	inf	0.00745	NA
Transcript:B0348.1	WBGene00015151	CF3317_L4440	CF3649_hsf1	0	10.0359	inf	0.00745	NA
Transcript:B0348.1	WBGene00015151	CF3649_atg18	CF3649_hsf1	0	10.0359	inf	0.00745	NA
Transcript:B0348.1	WBGene00015151	CF3649_hsf1	CF3649_L4440	10.0359	0	-inf	0.00845	NA
Transcript:B0348.1	WBGene00015151	CF3649_hsf1	DCD13_atg18	10.0359	0	-inf	0.00845	NA
Transcript:B0348.2a	WBGene00015152	CF3166_atg18	DCD13_hsf1	12.5864	146.051	3.53653	0.0222	NA
Transcript:B0348.2a	WBGene00015152	CF3166_L4440	DCD13_hsf1	5.82665	146.051	4.64766	0.02465	NA
Transcript:B0348.2a	WBGene00015152	CF3317_atg18	DCD13_hsf1	8.56538	146.051	4.09181	0.0178	NA
Transcript:B0348.2a	WBGene00015152	CF3317_hsf1	DCD13_hsf1	11.5764	146.051	3.65721	0.01945	NA
Transcript:B0348.2a	WBGene00015152	CF3317_L4440	DCD13_hsf1	4.61943	146.051	4.98261	0.03615	NA
Transcript:B0348.2a	WBGene00015152	CF3649_atg18	DCD13_hsf1	15.9691	146.051	3.19311	0.02785	NA
Transcript:B0348.2a	WBGene00015152	DCD13_atg18	DCD13_hsf1	5.25083	146.051	4.79778	0.03095	NA
Transcript:B0348.5b	WBGene00015153	CF3317_L4440	CF3649_L4440	0.842747	0	-inf	0.01775	NA
Transcript:B0348.5b	WBGene00015153	CF3317_L4440	DCD13_L4440	0.842747	0	-inf	0.01775	NA
Transcript:B0348.5b	WBGene00015153	CF3649_L4440	DCD13_atg18	0	1.11677	inf	0.01075	NA
Transcript:B0348.5b	WBGene00015153	DCD13_atg18	DCD13_L4440	1.11677	0	-inf	0.0122	NA
Transcript:B0348.6c.1	WBGene00002061	CF3166_atg18	CF3317_hsf1	67.2312	233.409	1.79566	0.04595	ife-3	Eukaryotic_translation_initiation_factor_4E-3
Transcript:B0348.6c.1	WBGene00002061	CF3166_atg18	CF3649_hsf1	67.2312	269.179	2.00136	0.02945	ife-3	Eukaryotic_translation_initiation_factor_4E-3
Transcript:B0348.6c.1	WBGene00002061	CF3166_atg18	CF3649_L4440	67.2312	285.892	2.08827	0.02435	ife-3	Eukaryotic_translation_initiation_factor_4E-3
Transcript:B0348.6c.1	WBGene00002061	CF3166_atg18	DCD13_atg18	67.2312	252.942	1.91161	0.0378	ife-3	Eukaryotic_translation_initiation_factor_4E-3
Transcript:B0348.6c.1	WBGene00002061	CF3166_atg18	DCD13_L4440	67.2312	281.972	2.06835	0.0252	ife-3	Eukaryotic_translation_initiation_factor_4E-3
Transcript:B0365.6.1	WBGene00007153	CF3166_atg18	CF3166_L4440	15.6023	111.944	2.84294	0.00215	clec-41
Transcript:B0365.6.1	WBGene00007153	CF3166_atg18	CF3649_atg18	15.6023	107.237	2.78097	0.0025	clec-41
Transcript:B0365.6.1	WBGene00007153	CF3166_atg18	CF3649_L4440	15.6023	131.471	3.07491	0.001	clec-41
Transcript:B0365.6.1	WBGene00007153	CF3166_atg18	DCD13_atg18	15.6023	81.8529	2.39128	0.0071	clec-41
Transcript:B0365.6.1	WBGene00007153	CF3166_atg18	DCD13_hsf1	15.6023	105.578	2.75848	0.00245	clec-41
Transcript:B0365.6.1	WBGene00007153	CF3166_hsf1	CF3166_L4440	1.89872	111.944	5.8816	0.0157	clec-41
Transcript:B0365.6.1	WBGene00007153	CF3166_hsf1	CF3649_atg18	1.89872	107.237	5.81963	0.0159	clec-41
Transcript:B0365.6.1	WBGene00007153	CF3166_hsf1	CF3649_hsf1	1.89872	34.9443	4.20196	0.0343	clec-41
Transcript:B0365.6.1	WBGene00007153	CF3166_hsf1	CF3649_L4440	1.89872	131.471	6.11358	0.0148	clec-41
Transcript:B0365.6.1	WBGene00007153	CF3166_hsf1	DCD13_atg18	1.89872	81.8529	5.42994	0.018	clec-41
Transcript:B0365.6.1	WBGene00007153	CF3166_hsf1	DCD13_hsf1	1.89872	105.578	5.79715	0.01595	clec-41
Transcript:B0365.6.1	WBGene00007153	CF3166_hsf1	DCD13_L4440	1.89872	51.4075	4.75888	0.02445	clec-41
Transcript:B0365.6.1	WBGene00007153	CF3166_L4440	CF3317_atg18	111.944	17.1414	-2.70722	0.00085	clec-41
Transcript:B0365.6.1	WBGene00007153	CF3166_L4440	CF3317_hsf1	111.944	1.8364	-5.92975	0.01615	clec-41
Transcript:B0365.6.1	WBGene00007153	CF3166_L4440	CF3649_hsf1	111.944	34.9443	-1.67964	0.02755	clec-41
Transcript:B0365.6.1	WBGene00007153	CF3317_atg18	CF3649_atg18	17.1414	107.237	2.64524	0.00075	clec-41
Transcript:B0365.6.1	WBGene00007153	CF3317_atg18	CF3649_L4440	17.1414	131.471	2.93919	0.0003	clec-41
Transcript:B0365.6.1	WBGene00007153	CF3317_atg18	DCD13_atg18	17.1414	81.8529	2.25555	0.00435	clec-41
Transcript:B0365.6.1	WBGene00007153	CF3317_atg18	DCD13_hsf1	17.1414	105.578	2.62276	0.0007	clec-41
Transcript:B0365.6.1	WBGene00007153	CF3317_hsf1	CF3649_atg18	1.8364	107.237	5.86778	0.01715	clec-41
Transcript:B0365.6.1	WBGene00007153	CF3317_hsf1	CF3649_hsf1	1.8364	34.9443	4.25011	0.0361	clec-41
Transcript:B0365.6.1	WBGene00007153	CF3317_hsf1	CF3649_L4440	1.8364	131.471	6.16172	0.0159	clec-41
Transcript:B0365.6.1	WBGene00007153	CF3317_hsf1	DCD13_atg18	1.8364	81.8529	5.47808	0.01995	clec-41
Transcript:B0365.6.1	WBGene00007153	CF3317_hsf1	DCD13_hsf1	1.8364	105.578	5.84529	0.0176	clec-41
Transcript:B0365.6.1	WBGene00007153	CF3317_hsf1	DCD13_L4440	1.8364	51.4075	4.80703	0.0267	clec-41
Transcript:B0365.6.1	WBGene00007153	CF3649_atg18	CF3649_hsf1	107.237	34.9443	-1.61767	0.0317	clec-41
Transcript:B0365.6.1	WBGene00007153	CF3649_hsf1	CF3649_L4440	34.9443	131.471	1.91161	0.0106	clec-41
Transcript:B0365.6.1	WBGene00007153	CF3649_hsf1	DCD13_hsf1	34.9443	105.578	1.59518	0.03035	clec-41
Transcript:B0365.6.3	WBGene00007153	CF3166_hsf1	DCD13_L4440	2.57155	46.1583	4.16588	0.035	clec-41
Transcript:B0365.6.3	WBGene00007153	CF3317_hsf1	DCD13_L4440	2.47422	46.1583	4.22154	0.03735	clec-41
Transcript:B0379.1a	WBGene00007155	CF3317_hsf1	DCD13_atg18	2.78965	21.4808	2.94489	0.0389	NA
Transcript:B0379.1a	WBGene00007155	CF3317_hsf1	DCD13_hsf1	2.78965	19.8426	2.83045	0.0434	NA
Transcript:B0379.1a	WBGene00007155	CF3317_hsf1	DCD13_L4440	2.78965	23.7942	3.09245	0.03235	NA
Transcript:B0391.11a	WBGene00007166	CF3317_atg18	CF3649_L4440	0.886551	0	-inf	0.00675	fbxa-152
Transcript:B0391.11a	WBGene00007166	CF3317_atg18	DCD13_atg18	0.886551	0	-inf	0.00675	fbxa-152
Transcript:B0391.11a	WBGene00007166	CF3317_atg18	DCD13_L4440	0.886551	0	-inf	0.00675	fbxa-152
Transcript:B0391.14	WBGene00206462	CF3166_L4440	CF3317_hsf1	2.6009	0	-inf	0.0142	NA
Transcript:B0391.6	WBGene00007163	CF3166_L4440	CF3649_atg18	1.07148	0	-inf	0.00305	fbxa-154
Transcript:B0391.6	WBGene00007163	CF3166_L4440	DCD13_atg18	1.07148	0	-inf	0.00305	fbxa-154
Transcript:B0391.6	WBGene00007163	CF3166_L4440	DCD13_L4440	1.07148	0	-inf	0.00305	fbxa-154
Transcript:B0393.2.1	WBGene00007167	CF3166_atg18	CF3649_L4440	50.2142	148.57	1.56498	0.0225	rbg-3
Transcript:B0393.3	WBGene00007168	CF3166_atg18	CF3317_hsf1	67.8992	165.778	1.28779	0.045	NA
Transcript:B0395.3.2	WBGene00007175	CF3166_hsf1	CF3649_atg18	0.00035757	3.0121	13.0403	0.04465	NA
Transcript:B0395.3.2	WBGene00007175	CF3649_atg18	CF3649_hsf1	3.0121	0.000358108	-13.0381	0.04395	NA
Transcript:B0403.3	WBGene00015167	CF3166_atg18	CF3317_L4440	43.9093	9.31849	-2.23636	0.0322	NA
Transcript:B0403.3	WBGene00015167	CF3166_atg18	DCD13_L4440	43.9093	4.42136	-3.31197	0.0243	NA
Transcript:B0403.4	WBGene00015168	CF3166_hsf1	DCD13_atg18	84.8524	277.982	1.71196	0.00755	pdi-6	Probable_protein_disulfide-isomerase_A6
Transcript:B0403.4	WBGene00015168	CF3166_hsf1	DCD13_hsf1	84.8524	221.956	1.38725	0.03065	pdi-6	Probable_protein_disulfide-isomerase_A6
Transcript:B0403.4	WBGene00015168	CF3166_hsf1	DCD13_L4440	84.8524	268.922	1.66416	0.0098	pdi-6	Probable_protein_disulfide-isomerase_A6
Transcript:B0403.4	WBGene00015168	CF3317_hsf1	DCD13_atg18	109.682	277.982	1.34166	0.02975	pdi-6	Probable_protein_disulfide-isomerase_A6
Transcript:B0403.4	WBGene00015168	CF3317_hsf1	DCD13_L4440	109.682	268.922	1.29386	0.0386	pdi-6	Probable_protein_disulfide-isomerase_A6
Transcript:B0403.5	WBGene00015169	CF3166_atg18	DCD13_L4440	5.4003	0.304817	-4.14702	0.0364	NA
Transcript:B0403.5	WBGene00015169	CF3166_hsf1	DCD13_L4440	3.42447	0.304817	-3.48987	0.04605	NA
Transcript:B0403.5	WBGene00015169	CF3649_hsf1	DCD13_L4440	4.0047	0.304817	-3.71568	0.04035	NA
Transcript:B0414.8a	WBGene00015176	CF3166_atg18	DCD13_atg18	31.6986	82.5058	1.38008	0.03845	vps-51
Transcript:B0416.11	WBGene00206483	CF3166_atg18	CF3317_hsf1	3.61369	0	-inf	0.00775	NA
Transcript:B0416.11	WBGene00206483	CF3317_hsf1	CF3317_L4440	0	2.89889	inf	0.0099	NA
Transcript:B0416.11	WBGene00206483	CF3317_hsf1	CF3649_atg18	0	2.59931	inf	0.01305	NA		_mitochondrial
Transcript:B0416.11	WBGene00206483	CF3317_hsf1	CF3649_L4440	0	3.2693	inf	0.00955	NA		_mitochondrial
Transcript:B0416.11	WBGene00206483	CF3317_hsf1	DCD13_atg18	0	2.5617	inf	0.013	NA
Transcript:B0416.11	WBGene00206483	CF3317_hsf1	DCD13_L4440	0	2.2641	inf	0.0176	NA
Transcript:B0416.2	WBGene00015178	CF3166_hsf1	CF3166_L4440	1.99058	0	-inf	0.0075	NA
Transcript:B0416.2	WBGene00015178	CF3166_hsf1	CF3317_hsf1	1.99058	0	-inf	0.0075	NA
Transcript:B0416.2	WBGene00015178	CF3166_hsf1	CF3317_L4440	1.99058	0	-inf	0.0075	NA
Transcript:B0416.2	WBGene00015178	CF3166_hsf1	CF3649_L4440	1.99058	0	-inf	0.0075	NA
Transcript:B0416.2	WBGene00015178	CF3166_L4440	DCD13_hsf1	0	1.93885	inf	0.0071	NA
Transcript:B0416.2	WBGene00015178	CF3317_hsf1	DCD13_hsf1	0	1.93885	inf	0.0071	NA
Transcript:B0416.2	WBGene00015178	CF3317_L4440	DCD13_hsf1	0	1.93885	inf	0.0071	NA
Transcript:B0416.2	WBGene00015178	CF3649_L4440	DCD13_hsf1	0	1.93885	inf	0.0071	NA
Transcript:B0416.7a	WBGene00015182	CF3166_atg18	CF3166_L4440	102.727	3.88909	-4.72324	0.0452	NA
Transcript:B0416.7a	WBGene00015182	CF3166_atg18	CF3317_hsf1	102.727	20.0747	-2.35536	0.0301	NA
Transcript:B0416.7a	WBGene00015182	CF3166_atg18	CF3317_L4440	102.727	8.63595	-3.57232	0.023	NA
Transcript:B0416.7a	WBGene00015182	CF3166_atg18	CF3649_atg18	102.727	4.92506	-4.38253	0.0125	NA
Transcript:B0416.7a	WBGene00015182	CF3166_atg18	DCD13_atg18	102.727	4.25125	-4.59478	0.00835	NA
Transcript:B0416.7a	WBGene00015182	CF3166_atg18	DCD13_hsf1	102.727	5.43984	-4.23911	0.0119	NA
Transcript:B0416.7a	WBGene00015182	CF3166_atg18	DCD13_L4440	102.727	1.73253	-5.88979	0.0395	NA
Transcript:B0416.7a	WBGene00015182	CF3166_hsf1	CF3166_atg18	10.283	102.727	3.32048	0.0248	NA
Transcript:B0416.7a	WBGene00015182	CF3317_atg18	CF3317_L4440	63.8118	8.63595	-2.8854	0.04715	NA
Transcript:B0416.7a	WBGene00015182	CF3317_atg18	CF3649_atg18	63.8118	4.92506	-3.69561	0.0204	NA
Transcript:B0416.7a	WBGene00015182	CF3317_atg18	DCD13_atg18	63.8118	4.25125	-3.90786	0.01545	NA
Transcript:B0416.7a	WBGene00015182	CF3317_atg18	DCD13_hsf1	63.8118	5.43984	-3.55219	0.02175	NA
Transcript:B0416.7a	WBGene00015182	CF3317_atg18	DCD13_L4440	63.8118	1.73253	-5.20287	0.03955	NA
Transcript:B0454.2	WBGene00005543	CF3166_atg18	CF3317_hsf1	0.728891	8.58549	3.55813	0.03835	sri-31	7TM_GPCR
Transcript:B0454.2	WBGene00005543	CF3166_hsf1	CF3166_atg18	10.2814	0.728891	-3.81819	0.0334	sri-31	7TM_GPCR
Transcript:B0454.2	WBGene00005543	CF3166_hsf1	CF3649_atg18	10.2814	0	-inf	5e-05	sri-31	7TM_GPCR	_cytosolic
Transcript:B0454.2	WBGene00005543	CF3317_hsf1	CF3649_atg18	8.58549	0	-inf	5e-05	sri-31	7TM_GPCR	_cytosolic
Transcript:B0454.2	WBGene00005543	CF3649_atg18	CF3649_hsf1	0	3.96301	inf	0.0011	sri-31	7TM_GPCR	_cytosolic
Transcript:B0457.2	WBGene00007178	CF3166_atg18	CF3317_hsf1	25.1297	1.51807	-4.04909	0.01175	NA		_cytosolic
Transcript:B0457.2	WBGene00007178	CF3166_atg18	CF3649_hsf1	25.1297	3.00572	-3.06361	0.03465	NA		_cytosolic
Transcript:B0462.5	WBGene00194695	CF3166_atg18	CF3317_hsf1	36.352	3.459	-3.39361	0.0224	NA		_cytosolic
Transcript:B0462.5	WBGene00194695	CF3166_atg18	DCD13_L4440	36.352	3.66506	-3.31013	0.02785	NA		_cytosolic
Transcript:B0462.5	WBGene00194695	CF3166_hsf1	CF3166_atg18	3.5402	36.352	3.36014	0.0268	NA		_cytosolic
Transcript:B0478.3	WBGene00015202	CF3166_atg18	CF3166_L4440	1.90326	0	-inf	0.01915	NA		_cytosolic
Transcript:B0478.3	WBGene00015202	CF3166_atg18	DCD13_atg18	1.90326	0	-inf	0.01915	NA		_cytosolic
Transcript:B0478.3	WBGene00015202	CF3166_L4440	CF3649_hsf1	0	2.2461	inf	0.0128	NA
Transcript:B0478.3	WBGene00015202	CF3649_hsf1	DCD13_atg18	2.2461	0	-inf	0.014	NA
Transcript:B0491.2.2	WBGene00005016	CF3317_L4440	CF3649_L4440	0.95015	0	-inf	0.00815	sqt-1	Cuticle_collagen_sqt-1
Transcript:B0491.2.2	WBGene00005016	CF3317_L4440	DCD13_hsf1	0.95015	0	-inf	0.00815	sqt-1	Cuticle_collagen_sqt-1
Transcript:B0491.2.2	WBGene00005016	CF3317_L4440	DCD13_L4440	0.95015	0	-inf	0.00815	sqt-1	Cuticle_collagen_sqt-1
Transcript:B0491.2.2	WBGene00005016	CF3649_hsf1	CF3649_L4440	2.92931	0	-inf	0.00125	sqt-1	Cuticle_collagen_sqt-1
Transcript:B0491.2.2	WBGene00005016	CF3649_hsf1	DCD13_hsf1	2.92931	0	-inf	0.00125	sqt-1	Cuticle_collagen_sqt-1
Transcript:B0491.2.2	WBGene00005016	CF3649_hsf1	DCD13_L4440	2.92931	0	-inf	0.00125	sqt-1	Cuticle_collagen_sqt-1
Transcript:B0495.10a	WBGene00007044	CF3166_atg18	CF3649_atg18	10.077	1.41795	-2.82919	0.0462	cpna-5	Copine_family_protein_5
Transcript:B0495.10a	WBGene00007044	CF3166_atg18	DCD13_atg18	10.077	0.000299747	-15.037	0.0351	cpna-5	Copine_family_protein_5
Transcript:B0495.10a	WBGene00007044	CF3166_atg18	DCD13_L4440	10.077	1.27688	-2.98037	0.0417	cpna-5	Copine_family_protein_5
Transcript:B0495.10a	WBGene00007044	CF3166_hsf1	DCD13_atg18	9.01956	0.000299747	-14.877	0.0351	cpna-5	Copine_family_protein_5
Transcript:B0495.10a	WBGene00007044	CF3166_L4440	DCD13_atg18	4.28769	0.000299747	-13.8042	0.0351	cpna-5	Copine_family_protein_5
Transcript:B0495.10a	WBGene00007044	CF3317_atg18	DCD13_atg18	7.98412	0.000299747	-14.7011	0.0351	cpna-5	Copine_family_protein_5
Transcript:B0495.10a	WBGene00007044	CF3317_hsf1	DCD13_atg18	6.67365	0.000299747	-14.4424	0.0351	cpna-5	Copine_family_protein_5
Transcript:B0495.10a	WBGene00007044	CF3317_L4440	DCD13_atg18	2.835	0.000299747	-13.2073	0.0362	cpna-5	Copine_family_protein_5
Transcript:B0495.10a	WBGene00007044	CF3649_atg18	DCD13_atg18	1.41795	0.000299747	-12.2078	0.0384	cpna-5	Copine_family_protein_5
Transcript:B0495.10a	WBGene00007044	CF3649_hsf1	DCD13_atg18	3.74131	0.000299747	-13.6075	0.0351	cpna-5	Copine_family_protein_5
Transcript:B0495.10a	WBGene00007044	CF3649_L4440	DCD13_atg18	2.13392	0.000299747	-12.7975	0.0367	cpna-5	Copine_family_protein_5
Transcript:B0495.10a	WBGene00007044	DCD13_atg18	DCD13_hsf1	0.000299747	3.42608	13.4805	0.03905	cpna-5	Copine_family_protein_5
Transcript:B0495.10a	WBGene00007044	DCD13_atg18	DCD13_L4440	0.000299747	1.27688	12.0566	0.0434	cpna-5	Copine_family_protein_5
Transcript:B0495.10b	WBGene00007044	CF3166_hsf1	DCD13_atg18	0.000309939	0.96986	11.6116	0.04285	cpna-5	Copine_family_protein_5
Transcript:B0495.10b	WBGene00007044	CF3166_L4440	DCD13_atg18	7.42504e-05	0.96986	13.6731	0.03595	cpna-5	Copine_family_protein_5
Transcript:B0495.10b	WBGene00007044	CF3649_hsf1	DCD13_atg18	6.86127e-05	0.96986	13.787	0.0168	cpna-5	Copine_family_protein_5
Transcript:B0495.10b	WBGene00007044	CF3649_L4440	DCD13_atg18	0.00013617	0.96986	12.7982	0.0393	cpna-5	Copine_family_protein_5
Transcript:B0495.4	WBGene00003730	CF3317_L4440	DCD13_hsf1	2.43456	16.9915	2.80308	0.04515	nhx-2	Na(+)\/H(+)_exchanger_protein_2
Transcript:B0496.8	WBGene00015217	CF3166_atg18	DCD13_atg18	27.9759	5.76585	-2.27858	0.0371	tes-1
Transcript:B0507.10	WBGene00015227	CF3166_atg18	CF3317_hsf1	20.4466	98.8237	2.273	0.0097	NA
Transcript:B0507.10	WBGene00015227	CF3166_atg18	CF3649_hsf1	20.4466	236.309	3.53074	0.0004	NA
Transcript:B0507.10	WBGene00015227	CF3166_atg18	CF3649_L4440	20.4466	2.66798	-2.93804	0.04235	NA
Transcript:B0507.10	WBGene00015227	CF3166_atg18	DCD13_atg18	20.4466	2.32196	-3.13845	0.0309	NA
Transcript:B0507.10	WBGene00015227	CF3166_atg18	DCD13_L4440	20.4466	1.14966	-4.15258	0.0122	NA
Transcript:B0507.10	WBGene00015227	CF3166_hsf1	CF3166_atg18	361.593	20.4466	-4.14443	0.0003	NA
Transcript:B0507.10	WBGene00015227	CF3166_hsf1	CF3166_L4440	361.593	5.30478	-6.09093	5e-05	NA
Transcript:B0507.10	WBGene00015227	CF3166_hsf1	CF3317_atg18	361.593	56.6995	-2.67296	0.0003	NA
Transcript:B0507.10	WBGene00015227	CF3166_hsf1	CF3317_hsf1	361.593	98.8237	-1.87144	0.0048	NA
Transcript:B0507.10	WBGene00015227	CF3166_hsf1	CF3317_L4440	361.593	5.49076	-6.04122	5e-05	NA
Transcript:B0507.10	WBGene00015227	CF3166_hsf1	CF3649_atg18	361.593	5.34427	-6.08023	5e-05	NA
Transcript:B0507.10	WBGene00015227	CF3166_hsf1	CF3649_L4440	361.593	2.66798	-7.08247	0.0027	NA
Transcript:B0507.10	WBGene00015227	CF3166_hsf1	DCD13_atg18	361.593	2.32196	-7.28288	0.0021	NA
Transcript:B0507.10	WBGene00015227	CF3166_hsf1	DCD13_hsf1	361.593	46.7338	-2.95183	0.0004	NA
Transcript:B0507.10	WBGene00015227	CF3166_hsf1	DCD13_L4440	361.593	1.14966	-8.29702	0.00525	NA
Transcript:B0507.10	WBGene00015227	CF3166_L4440	CF3317_atg18	5.30478	56.6995	3.41797	0.0032	NA
Transcript:B0507.10	WBGene00015227	CF3166_L4440	CF3317_hsf1	5.30478	98.8237	4.21949	0.0005	NA
Transcript:B0507.10	WBGene00015227	CF3166_L4440	CF3649_hsf1	5.30478	236.309	5.47724	0.0001	NA
Transcript:B0507.10	WBGene00015227	CF3166_L4440	DCD13_hsf1	5.30478	46.7338	3.1391	0.0059	NA
Transcript:B0507.10	WBGene00015227	CF3317_atg18	CF3317_L4440	56.6995	5.49076	-3.36826	0.00325	NA
Transcript:B0507.10	WBGene00015227	CF3317_atg18	CF3649_atg18	56.6995	5.34427	-3.40727	0.0037	NA
Transcript:B0507.10	WBGene00015227	CF3317_atg18	CF3649_hsf1	56.6995	236.309	2.05926	0.0028	NA
Transcript:B0507.10	WBGene00015227	CF3317_atg18	CF3649_L4440	56.6995	2.66798	-4.40952	0.01035	NA
Transcript:B0507.10	WBGene00015227	CF3317_atg18	DCD13_atg18	56.6995	2.32196	-4.60992	0.00705	NA
Transcript:B0507.10	WBGene00015227	CF3317_atg18	DCD13_L4440	56.6995	1.14966	-5.62406	0.0055	NA
Transcript:B0507.10	WBGene00015227	CF3317_hsf1	CF3317_L4440	98.8237	5.49076	-4.16978	0.00035	NA
Transcript:B0507.10	WBGene00015227	CF3317_hsf1	CF3649_atg18	98.8237	5.34427	-4.20879	0.0007	NA
Transcript:B0507.10	WBGene00015227	CF3317_hsf1	CF3649_L4440	98.8237	2.66798	-5.21104	0.00555	NA
Transcript:B0507.10	WBGene00015227	CF3317_hsf1	DCD13_atg18	98.8237	2.32196	-5.41144	0.0041	NA
Transcript:B0507.10	WBGene00015227	CF3317_hsf1	DCD13_L4440	98.8237	1.14966	-6.42558	0.00525	NA
Transcript:B0507.10	WBGene00015227	CF3317_L4440	CF3649_hsf1	5.49076	236.309	5.42752	0.0001	NA
Transcript:B0507.10	WBGene00015227	CF3317_L4440	DCD13_hsf1	5.49076	46.7338	3.08939	0.0074	NA
Transcript:B0507.10	WBGene00015227	CF3649_atg18	CF3649_hsf1	5.34427	236.309	5.46654	5e-05	NA
Transcript:B0507.10	WBGene00015227	CF3649_atg18	DCD13_hsf1	5.34427	46.7338	3.1284	0.00675	NA
Transcript:B0507.10	WBGene00015227	CF3649_hsf1	CF3649_L4440	236.309	2.66798	-6.46878	0.0028	NA
Transcript:B0507.10	WBGene00015227	CF3649_hsf1	DCD13_atg18	236.309	2.32196	-6.66919	0.00225	NA
Transcript:B0507.10	WBGene00015227	CF3649_hsf1	DCD13_hsf1	236.309	46.7338	-2.33813	0.0018	NA
Transcript:B0507.10	WBGene00015227	CF3649_hsf1	DCD13_L4440	236.309	1.14966	-7.68332	0.00525	NA
Transcript:B0507.10	WBGene00015227	CF3649_L4440	DCD13_hsf1	2.66798	46.7338	4.13065	0.01345	NA
Transcript:B0507.10	WBGene00015227	DCD13_atg18	DCD13_hsf1	2.32196	46.7338	4.33105	0.0085	NA		6_dehydratase_1
Transcript:B0507.10	WBGene00015227	DCD13_hsf1	DCD13_L4440	46.7338	1.14966	-5.34519	0.0058	NA		6_dehydratase_1
Transcript:B0507.16	WBGene00219644	CF3166_hsf1	CF3317_hsf1	4.10521	0	-inf	0.01265	NA		6_dehydratase_1
Transcript:B0507.16	WBGene00219644	CF3166_hsf1	CF3317_L4440	4.10521	0	-inf	0.01265	NA		6_dehydratase_1
Transcript:B0507.16	WBGene00219644	CF3166_hsf1	CF3649_atg18	4.10521	0	-inf	0.01265	NA		6_dehydratase_1
Transcript:B0507.16	WBGene00219644	CF3166_hsf1	CF3649_hsf1	4.10521	0	-inf	0.01265	NA		6_dehydratase_1
Transcript:B0507.16	WBGene00219644	CF3166_hsf1	DCD13_atg18	4.10521	0	-inf	0.01265	NA		6_dehydratase_1
Transcript:B0507.16	WBGene00219644	CF3166_hsf1	DCD13_L4440	4.10521	0	-inf	0.01265	NA		6_dehydratase_1
Transcript:B0507.16	WBGene00219644	CF3166_L4440	CF3317_hsf1	2.36052	0	-inf	0.0311	NA		6_dehydratase_1
Transcript:B0507.16	WBGene00219644	CF3166_L4440	CF3317_L4440	2.36052	0	-inf	0.0311	NA		6_dehydratase_1
Transcript:B0507.16	WBGene00219644	CF3166_L4440	CF3649_atg18	2.36052	0	-inf	0.0311	NA
Transcript:B0507.16	WBGene00219644	CF3166_L4440	CF3649_hsf1	2.36052	0	-inf	0.0311	NA
Transcript:B0507.16	WBGene00219644	CF3166_L4440	DCD13_atg18	2.36052	0	-inf	0.0311	NA
Transcript:B0507.16	WBGene00219644	CF3166_L4440	DCD13_L4440	2.36052	0	-inf	0.0311	NA
Transcript:B0507.2	WBGene00015219	CF3166_atg18	CF3317_L4440	97.1657	31.0792	-1.6445	0.02935	NA
Transcript:B0507.2	WBGene00015219	CF3166_atg18	CF3649_L4440	97.1657	27.946	-1.7978	0.01715	NA
Transcript:B0507.2	WBGene00015219	CF3166_atg18	DCD13_atg18	97.1657	16.6558	-2.54442	0.01015	NA
Transcript:B0507.2	WBGene00015219	CF3166_atg18	DCD13_hsf1	97.1657	34.4441	-1.49619	0.0494	NA
Transcript:B0507.2	WBGene00015219	CF3166_atg18	DCD13_L4440	97.1657	13.132	-2.88736	0.00295	NA
Transcript:B0507.2	WBGene00015219	CF3166_hsf1	DCD13_L4440	54.768	13.132	-2.06024	0.0288	NA
Transcript:B0507.2	WBGene00015219	CF3317_atg18	DCD13_atg18	74.3595	16.6558	-2.15849	0.0259	NA
Transcript:B0507.2	WBGene00015219	CF3317_atg18	DCD13_L4440	74.3595	13.132	-2.50143	0.0085	NA
Transcript:B0507.3a	WBGene00015220	CF3166_atg18	CF3649_L4440	10.9959	0.366651	-4.90641	0.04505	NA
Transcript:B0507.3a	WBGene00015220	CF3317_atg18	CF3649_L4440	7.83588	0.366651	-4.41762	0.04545	NA
Transcript:B0507.3a	WBGene00015220	CF3649_L4440	DCD13_hsf1	0.366651	9.20366	4.64973	0.04435	NA
Transcript:B0507.4	WBGene00015221	CF3317_hsf1	CF3317_L4440	1.29015	0	-inf	0.0131	NA
Transcript:B0507.4	WBGene00015221	CF3317_hsf1	CF3649_L4440	1.29015	0	-inf	0.0131	NA
Transcript:B0507.4	WBGene00015221	CF3317_hsf1	DCD13_L4440	1.29015	0	-inf	0.0131	NA
Transcript:B0507.6	WBGene00015223	CF3166_hsf1	CF3649_atg18	3.41849	0.337422	-3.34073	0.035	NA
Transcript:B0507.6	WBGene00015223	CF3166_hsf1	CF3649_L4440	3.41849	0.272718	-3.64788	0.03585	NA
Transcript:B0507.6	WBGene00015223	CF3317_hsf1	CF3649_atg18	2.87478	0.337422	-3.09082	0.04325	NA
Transcript:B0507.6	WBGene00015223	CF3317_hsf1	CF3649_L4440	2.87478	0.272718	-3.39797	0.0419	NA
Transcript:B0507.6	WBGene00015223	CF3649_atg18	CF3649_hsf1	0.337422	3.3796	3.32423	0.03645	NA
Transcript:B0507.6	WBGene00015223	CF3649_hsf1	CF3649_L4440	3.3796	0.272718	-3.63137	0.03705	NA
Transcript:B0507.7	WBGene00015224	CF3166_atg18	CF3649_hsf1	3.74099	38.0062	3.34474	0.0231	NA
Transcript:B0507.7	WBGene00015224	CF3166_hsf1	CF3166_atg18	49.6111	3.74099	-3.72917	0.01575	NA
Transcript:B0507.7	WBGene00015224	CF3166_hsf1	CF3166_L4440	49.6111	1.82863	-4.76182	0.0103	NA
Transcript:B0507.7	WBGene00015224	CF3166_hsf1	CF3317_atg18	49.6111	6.72039	-2.88405	0.04125	NA
Transcript:B0507.7	WBGene00015224	CF3166_hsf1	CF3649_atg18	49.6111	1.95038	-4.66883	0.0132	NA
Transcript:B0507.7	WBGene00015224	CF3166_hsf1	DCD13_atg18	49.6111	1.34485	-5.20514	0.0159	NA
Transcript:B0507.7	WBGene00015224	CF3166_L4440	CF3317_hsf1	1.82863	16.6425	3.18603	0.03515	NA
Transcript:B0507.7	WBGene00015224	CF3166_L4440	CF3649_hsf1	1.82863	38.0062	4.3774	0.01345	NA
Transcript:B0507.7	WBGene00015224	CF3317_hsf1	CF3649_atg18	16.6425	1.95038	-3.09304	0.04275	NA
Transcript:B0507.7	WBGene00015224	CF3317_hsf1	DCD13_atg18	16.6425	1.34485	-3.62935	0.02785	NA
Transcript:B0507.7	WBGene00015224	CF3649_atg18	CF3649_hsf1	1.95038	38.0062	4.28441	0.0166	NA
Transcript:B0507.7	WBGene00015224	CF3649_hsf1	DCD13_atg18	38.0062	1.34485	-4.82071	0.0161	NA
Transcript:B0507.8	WBGene00015225	CF3166_atg18	CF3317_hsf1	11.3151	58.0627	2.35937	0.0316	NA
Transcript:B0507.8	WBGene00015225	CF3166_atg18	CF3649_hsf1	11.3151	89.2061	2.9789	0.01115	NA
Transcript:B0507.8	WBGene00015225	CF3166_hsf1	CF3166_atg18	189.661	11.3151	-4.06711	0.0022	NA
Transcript:B0507.8	WBGene00015225	CF3166_hsf1	CF3166_L4440	189.661	5.05475	-5.22964	0.0039	NA
Transcript:B0507.8	WBGene00015225	CF3166_hsf1	CF3317_atg18	189.661	25.2023	-2.91179	0.00075	NA
Transcript:B0507.8	WBGene00015225	CF3166_hsf1	CF3317_hsf1	189.661	58.0627	-1.70774	0.0183	NA
Transcript:B0507.8	WBGene00015225	CF3166_hsf1	CF3317_L4440	189.661	4.34142	-5.44911	0.00215	NA
Transcript:B0507.8	WBGene00015225	CF3166_hsf1	CF3649_atg18	189.661	3.59458	-5.72146	0.00245	NA
Transcript:B0507.8	WBGene00015225	CF3166_hsf1	CF3649_L4440	189.661	2.11853	-6.48422	0.0031	NA
Transcript:B0507.8	WBGene00015225	CF3166_hsf1	DCD13_atg18	189.661	1.77003	-6.7435	0.00455	NA
Transcript:B0507.8	WBGene00015225	CF3166_hsf1	DCD13_hsf1	189.661	22.3037	-3.08807	0.00085	NA
Transcript:B0507.8	WBGene00015225	CF3166_L4440	CF3317_hsf1	5.05475	58.0627	3.5219	0.02505	NA
Transcript:B0507.8	WBGene00015225	CF3166_L4440	CF3649_hsf1	5.05475	89.2061	4.14143	0.01415	NA
Transcript:B0507.8	WBGene00015225	CF3317_atg18	CF3649_atg18	25.2023	3.59458	-2.80966	0.0469	NA
Transcript:B0507.8	WBGene00015225	CF3317_atg18	CF3649_hsf1	25.2023	89.2061	1.82359	0.03145	NA
Transcript:B0507.8	WBGene00015225	CF3317_atg18	CF3649_L4440	25.2023	2.11853	-3.57242	0.0196	NA
Transcript:B0507.8	WBGene00015225	CF3317_atg18	DCD13_atg18	25.2023	1.77003	-3.83171	0.0158	NA
Transcript:B0507.8	WBGene00015225	CF3317_hsf1	CF3317_L4440	58.0627	4.34142	-3.74137	0.01615	NA
Transcript:B0507.8	WBGene00015225	CF3317_hsf1	CF3649_atg18	58.0627	3.59458	-4.01372	0.0135	NA
Transcript:B0507.8	WBGene00015225	CF3317_hsf1	CF3649_L4440	58.0627	2.11853	-4.77648	0.0063	NA
Transcript:B0507.8	WBGene00015225	CF3317_hsf1	DCD13_atg18	58.0627	1.77003	-5.03576	0.00695	NA
Transcript:B0507.8	WBGene00015225	CF3317_L4440	CF3649_hsf1	4.34142	89.2061	4.36091	0.007	NA
Transcript:B0507.8	WBGene00015225	CF3649_atg18	CF3649_hsf1	3.59458	89.2061	4.63325	0.00695	NA
Transcript:B0507.8	WBGene00015225	CF3649_hsf1	CF3649_L4440	89.2061	2.11853	-5.39601	0.0042	NA
Transcript:B0507.8	WBGene00015225	CF3649_hsf1	DCD13_atg18	89.2061	1.77003	-5.65529	0.005	NA
Transcript:B0507.8	WBGene00015225	CF3649_hsf1	DCD13_hsf1	89.2061	22.3037	-1.99986	0.0182	NA
Transcript:B0507.8	WBGene00015225	CF3649_L4440	DCD13_hsf1	2.11853	22.3037	3.39615	0.024	NA
Transcript:B0507.8	WBGene00015225	DCD13_atg18	DCD13_hsf1	1.77003	22.3037	3.65544	0.0175	NA
Transcript:B0507.9	WBGene00015226	CF3166_hsf1	CF3649_atg18	1.73778	0	-inf	0.0051	NA
Transcript:B0507.9	WBGene00015226	CF3649_atg18	CF3649_hsf1	0	1.57334	inf	0.0051	NA
Transcript:B0507.9	WBGene00015226	CF3649_atg18	DCD13_hsf1	0	0.886613	inf	0.0128	NA
Transcript:B0511.4	WBGene00015230	CF3317_hsf1	DCD13_L4440	1.18197	0	-inf	0.00595	tag-344
Transcript:B0511.4	WBGene00015230	CF3317_L4440	DCD13_L4440	0.984773	0	-inf	0.00655	tag-344
Transcript:B0511.4	WBGene00015230	CF3649_atg18	DCD13_L4440	1.73263	0	-inf	0.0029	tag-344
Transcript:B0511.4	WBGene00015230	CF3649_hsf1	DCD13_L4440	1.80534	0	-inf	0.00285	tag-344
Transcript:B0511.4	WBGene00015230	CF3649_L4440	DCD13_L4440	2.11442	0	-inf	0.0011	tag-344
Transcript:B0513.3a	WBGene00004443	CF3166_atg18	DCD13_atg18	1564.9	3904.95	1.31923	0.04515	rpl-29
Transcript:B0513.3a	WBGene00004443	CF3166_atg18	DCD13_L4440	1564.9	4394.08	1.48949	0.02565	rpl-29
Transcript:B0554.6	WBGene00015259	CF3166_atg18	CF3317_L4440	1.78474	0	-inf	0.0025	dod-20
Transcript:B0554.6	WBGene00015259	CF3317_L4440	CF3649_atg18	0	1.12111	inf	0.00475	dod-20
Transcript:B0554.6	WBGene00015259	CF3317_L4440	CF3649_hsf1	0	0.977891	inf	0.00565	dod-20
Transcript:B0554.6	WBGene00015259	CF3317_L4440	DCD13_hsf1	0	6.23127	inf	5e-05	dod-20
Transcript:B0563.4	WBGene00006479	CF3166_atg18	CF3166_L4440	226.017	82.2702	-1.45799	0.0344	tmbi-4	Transmembrane_BAX_inhibitor_motif-containing_protein_4
Transcript:B0563.4	WBGene00006479	CF3166_atg18	CF3317_hsf1	226.017	69.5174	-1.70099	0.02095	tmbi-4	Transmembrane_BAX_inhibitor_motif-containing_protein_4
Transcript:B0563.4	WBGene00006479	CF3166_atg18	CF3317_L4440	226.017	61.8047	-1.87064	0.01115	tmbi-4	Transmembrane_BAX_inhibitor_motif-containing_protein_4
Transcript:B0563.4	WBGene00006479	CF3166_atg18	CF3649_L4440	226.017	74.9021	-1.59336	0.0199	tmbi-4	Transmembrane_BAX_inhibitor_motif-containing_protein_4
Transcript:B0563.4	WBGene00006479	CF3166_atg18	DCD13_atg18	226.017	57.0792	-1.9854	0.0068	tmbi-4	Transmembrane_BAX_inhibitor_motif-containing_protein_4
Transcript:B0563.4	WBGene00006479	CF3166_atg18	DCD13_hsf1	226.017	58.6898	-1.94525	0.009	tmbi-4	Transmembrane_BAX_inhibitor_motif-containing_protein_4
Transcript:B0563.4	WBGene00006479	CF3166_atg18	DCD13_L4440	226.017	51.2855	-2.13981	0.00335	tmbi-4	Transmembrane_BAX_inhibitor_motif-containing_protein_4
Transcript:B0563.4	WBGene00006479	CF3166_hsf1	CF3166_atg18	84.9353	226.017	1.412	0.04135	tmbi-4	Transmembrane_BAX_inhibitor_motif-containing_protein_4
Transcript:B0563.9	WBGene00044687	CF3166_hsf1	CF3317_L4440	143.544	0	-inf	5e-05	NA
Transcript:B0563.9	WBGene00044687	CF3166_hsf1	DCD13_atg18	143.544	0	-inf	5e-05	NA
Transcript:B0563.9	WBGene00044687	CF3166_hsf1	DCD13_L4440	143.544	0	-inf	5e-05	NA
Transcript:B0563.9	WBGene00044687	CF3166_L4440	CF3317_L4440	28.7925	0	-inf	0.00255	NA
Transcript:B0563.9	WBGene00044687	CF3166_L4440	DCD13_atg18	28.7925	0	-inf	0.00255	NA
Transcript:B0563.9	WBGene00044687	CF3166_L4440	DCD13_L4440	28.7925	0	-inf	0.00255	NA
Transcript:B0563.9	WBGene00044687	CF3317_hsf1	CF3317_L4440	67.8425	0	-inf	0.00035	NA
Transcript:B0563.9	WBGene00044687	CF3317_hsf1	DCD13_atg18	67.8425	0	-inf	0.00035	NA
Transcript:B0563.9	WBGene00044687	CF3317_hsf1	DCD13_L4440	67.8425	0	-inf	0.00035	NA
Transcript:B0563.9	WBGene00044687	CF3317_L4440	CF3649_hsf1	0	131.471	inf	5e-05	NA
Transcript:B0563.9	WBGene00044687	CF3317_L4440	DCD13_hsf1	0	49.1786	inf	0.00135	NA
Transcript:B0563.9	WBGene00044687	CF3649_hsf1	DCD13_atg18	131.471	0	-inf	5e-05	NA
Transcript:B0563.9	WBGene00044687	CF3649_hsf1	DCD13_L4440	131.471	0	-inf	5e-05	NA
Transcript:B0563.9	WBGene00044687	DCD13_atg18	DCD13_hsf1	0	49.1786	inf	0.00135	NA
Transcript:B0563.9	WBGene00044687	DCD13_hsf1	DCD13_L4440	49.1786	0	-inf	0.0008	NA
Transcript:B0564.10a	WBGene00006766	CF3649_L4440	DCD13_hsf1	0	1.39374	inf	0.0021	unc-30
Transcript:B0564.10b	WBGene00006766	CF3649_L4440	DCD13_atg18	0	1.25828	inf	0.00385	unc-30
Transcript:B0564.10b	WBGene00006766	CF3649_L4440	DCD13_L4440	0	0.970915	inf	0.00795	unc-30
Transcript:B0564.11.1	WBGene00023421	CF3166_atg18	CF3649_L4440	0.000603379	21.5628	15.1251	0.03495	rde-11
Transcript:B0564.3.1	WBGene00007203	CF3166_L4440	CF3317_hsf1	16.7732	0.000363481	-15.4939	0.0427	best-1	Bestrophin_homolog_1
Transcript:B0564.3.1	WBGene00007203	CF3166_L4440	CF3649_hsf1	16.7732	0.000656208	-14.6416	0.0341	best-1	Bestrophin_homolog_1
Transcript:B0564.3.1	WBGene00007203	CF3317_hsf1	DCD13_L4440	0.000363481	8.31534	14.4816	0.0387	best-1	Bestrophin_homolog_1
Transcript:B0564.3.1	WBGene00007203	CF3649_hsf1	DCD13_L4440	0.000656208	8.31534	13.6293	0.0329	best-1	Bestrophin_homolog_1
Transcript:B0564.3.2	WBGene00007203	CF3166_atg18	CF3649_L4440	41.9848	7.09411	-2.56517	0.0275	best-1	Bestrophin_homolog_1
Transcript:C01A2.6	WBGene00007218	CF3166_atg18	DCD13_atg18	1.94445	0	-inf	0.00505	NA
Transcript:C01A2.6	WBGene00007218	CF3166_hsf1	DCD13_atg18	3.42164	0	-inf	0.00205	NA
Transcript:C01A2.6	WBGene00007218	CF3166_L4440	DCD13_atg18	1.02017	0	-inf	0.01115	NA
Transcript:C01A2.6	WBGene00007218	CF3317_atg18	DCD13_atg18	1.49968	0	-inf	0.006	NA
Transcript:C01A2.6	WBGene00007218	CF3317_hsf1	DCD13_atg18	1.15896	0	-inf	0.01	NA
Transcript:C01A2.6	WBGene00007218	CF3649_hsf1	DCD13_atg18	2.06523	0	-inf	0.0034	NA
Transcript:C01A2.6	WBGene00007218	CF3649_L4440	DCD13_atg18	1.61254	0	-inf	0.00545	NA
Transcript:C01A2.6	WBGene00007218	DCD13_atg18	DCD13_hsf1	0	1.24463	inf	0.00905	NA
Transcript:C01A2.7a	WBGene00007219	CF3166_atg18	CF3649_atg18	5.37935	0.000390446	-13.75	0.04905	nlp-38
Transcript:C01A2.7a	WBGene00007219	CF3166_hsf1	CF3649_atg18	4.53929	0.000390446	-13.5051	0.04845	nlp-38
Transcript:C01B10.10	WBGene00015284	CF3166_L4440	CF3317_hsf1	4.23639	0.443281	-3.25654	0.0428	NA
Transcript:C01B10.10	WBGene00015284	CF3317_hsf1	CF3649_L4440	0.443281	4.09308	3.2069	0.04535	NA
Transcript:C01B10.11	WBGene00044294	CF3166_atg18	CF3317_hsf1	52.6978	6.57618	-3.00242	0.0088	NA
Transcript:C01B10.11	WBGene00044294	CF3166_atg18	CF3649_hsf1	52.6978	10.7163	-2.29794	0.0358	NA
Transcript:C01B10.11	WBGene00044294	CF3166_hsf1	CF3166_atg18	6.47167	52.6978	3.02553	0.0071	NA
Transcript:C01B10.11	WBGene00044294	CF3166_hsf1	CF3166_L4440	6.47167	37.5063	2.53492	0.0184	NA
Transcript:C01B10.11	WBGene00044294	CF3166_hsf1	CF3317_atg18	6.47167	36.2772	2.48685	0.02105	NA
Transcript:C01B10.11	WBGene00044294	CF3166_hsf1	CF3317_L4440	6.47167	32.608	2.33302	0.0263	NA
Transcript:C01B10.11	WBGene00044294	CF3166_hsf1	CF3649_atg18	6.47167	36.6645	2.50217	0.0195	NA
Transcript:C01B10.11	WBGene00044294	CF3166_hsf1	CF3649_L4440	6.47167	36.9388	2.51293	0.01965	NA
Transcript:C01B10.11	WBGene00044294	CF3166_hsf1	DCD13_atg18	6.47167	31.2744	2.27277	0.0377	NA
Transcript:C01B10.11	WBGene00044294	CF3166_L4440	CF3317_hsf1	37.5063	6.57618	-2.51181	0.0209	NA
Transcript:C01B10.11	WBGene00044294	CF3317_atg18	CF3317_hsf1	36.2772	6.57618	-2.46374	0.02325	NA
Transcript:C01B10.11	WBGene00044294	CF3317_hsf1	CF3317_L4440	6.57618	32.608	2.30991	0.02845	NA
Transcript:C01B10.11	WBGene00044294	CF3317_hsf1	CF3649_atg18	6.57618	36.6645	2.47906	0.0215	NA
Transcript:C01B10.11	WBGene00044294	CF3317_hsf1	CF3649_L4440	6.57618	36.9388	2.48981	0.0218	NA
Transcript:C01B10.11	WBGene00044294	CF3317_hsf1	DCD13_atg18	6.57618	31.2744	2.24966	0.03935	NA
Transcript:C01B10.4c	WBGene00015279	CF3166_atg18	CF3166_L4440	1.87304	0.000304665	-12.5859	0.0441	NA
Transcript:C01B10.4c	WBGene00015279	CF3166_atg18	CF3649_atg18	1.87304	6.6889e-05	-14.7732	0.0289	NA
Transcript:C01B10.4c	WBGene00015279	CF3166_atg18	DCD13_atg18	1.87304	9.02232e-05	-14.3415	0.041	NA
Transcript:C01B10.4c	WBGene00015279	CF3166_atg18	DCD13_L4440	1.87304	4.05367e-05	-15.4958	0.02115	NA
Transcript:C01B10.4c	WBGene00015279	CF3166_L4440	DCD13_hsf1	0.000304665	1.08916	11.8037	0.0462	NA
Transcript:C01B10.4c	WBGene00015279	CF3649_atg18	DCD13_hsf1	6.6889e-05	1.08916	13.9911	0.03125	NA
Transcript:C01B10.4c	WBGene00015279	DCD13_atg18	DCD13_hsf1	9.02232e-05	1.08916	13.5594	0.04315	NA
Transcript:C01B10.4c	WBGene00015279	DCD13_hsf1	DCD13_L4440	1.08916	4.05367e-05	-14.7136	0.02255	NA
Transcript:C01B10.5c	WBGene00001858	CF3166_atg18	DCD13_L4440	87.3251	8.59303	-3.34516	0.0227	hil-7
Transcript:C01B10.5c	WBGene00001858	CF3166_L4440	DCD13_L4440	69.1155	8.59303	-3.00777	0.032	hil-7
Transcript:C01B10.5c	WBGene00001858	CF3317_atg18	DCD13_L4440	123.755	8.59303	-3.84818	0.0128	hil-7
Transcript:C01B10.5c	WBGene00001858	CF3317_L4440	DCD13_L4440	98.1266	8.59303	-3.5134	0.0178	hil-7
Transcript:C01B10.5c	WBGene00001858	DCD13_hsf1	DCD13_L4440	78.1078	8.59303	-3.18423	0.02555	hil-7
Transcript:C01B10.6c.1	WBGene00015280	CF3166_atg18	CF3317_hsf1	155.505	25.7753	-2.5929	0.0017	NA
Transcript:C01B10.6c.1	WBGene00015280	CF3166_atg18	CF3317_L4440	155.505	55.882	-1.47651	0.04605	NA
Transcript:C01B10.6c.1	WBGene00015280	CF3166_atg18	CF3649_L4440	155.505	46.4764	-1.74239	0.0222	NA
Transcript:C01B10.6c.1	WBGene00015280	CF3166_atg18	DCD13_atg18	155.505	52.627	-1.56309	0.02615	NA
Transcript:C01B10.6c.1	WBGene00015280	CF3166_atg18	DCD13_L4440	155.505	39.5576	-1.97494	0.0127	NA
Transcript:C01B10.6c.1	WBGene00015280	CF3166_hsf1	CF3166_atg18	47.8043	155.505	1.70175	0.02365	NA
Transcript:C01B10.6c.1	WBGene00015280	CF3166_L4440	CF3317_hsf1	110.731	25.7753	-2.103	0.0087	NA
Transcript:C01B10.6c.1	WBGene00015280	CF3317_atg18	CF3317_hsf1	81.9409	25.7753	-1.66859	0.03325	NA
Transcript:C01B10.6c.1	WBGene00015280	CF3317_hsf1	CF3649_atg18	25.7753	97.3722	1.91752	0.01465	NA
Transcript:C01B10.6c.1	WBGene00015280	CF3317_hsf1	DCD13_hsf1	25.7753	94.2514	1.87052	0.01895	NA
Transcript:C01B12.1	WBGene00005017	CF3166_atg18	DCD13_L4440	1.95359	0	-inf	0.00305	sqt-2
Transcript:C01B12.1	WBGene00005017	CF3166_hsf1	DCD13_L4440	5.1566	0	-inf	0.00015	sqt-2
Transcript:C01B12.1	WBGene00005017	CF3166_L4440	DCD13_L4440	1.97672	0	-inf	0.0025	sqt-2
Transcript:C01B12.1	WBGene00005017	CF3317_atg18	DCD13_L4440	0.968615	0	-inf	0.0075	sqt-2
Transcript:C01B12.1	WBGene00005017	CF3317_hsf1	DCD13_L4440	5.04579	0	-inf	0.0001	sqt-2
Transcript:C01B12.1	WBGene00005017	CF3317_L4440	DCD13_L4440	1.91542	0	-inf	0.00225	sqt-2
Transcript:C01B12.1	WBGene00005017	CF3649_hsf1	DCD13_L4440	5.10091	0	-inf	0.0003	sqt-2
Transcript:C01B12.9	WBGene00022904	CF3166_atg18	CF3317_atg18	0	5.20507	inf	0.00775	NA
Transcript:C01B12.9	WBGene00022904	CF3166_atg18	CF3317_L4440	0	3.27503	inf	0.0163	NA
Transcript:C01B7.8	WBGene00195328	CF3166_atg18	CF3166_L4440	1.91208	0	-inf	0.00485	NA
Transcript:C01B7.8	WBGene00195328	CF3166_atg18	CF3317_atg18	1.91208	0	-inf	0.00485	NA
Transcript:C01B7.8	WBGene00195328	CF3166_atg18	CF3317_hsf1	1.91208	0	-inf	0.00485	NA
Transcript:C01B7.8	WBGene00195328	CF3166_atg18	CF3649_atg18	1.91208	0	-inf	0.00485	NA
Transcript:C01B7.8	WBGene00195328	CF3166_atg18	CF3649_hsf1	1.91208	0	-inf	0.00485	NA
Transcript:C01B7.8	WBGene00195328	CF3166_atg18	CF3649_L4440	1.91208	0	-inf	0.00485	NA
Transcript:C01B7.8	WBGene00195328	CF3166_atg18	DCD13_atg18	1.91208	0	-inf	0.00485	NA
Transcript:C01B7.8	WBGene00195328	CF3166_atg18	DCD13_hsf1	1.91208	0	-inf	0.00485	NA
Transcript:C01B7.8	WBGene00195328	CF3166_atg18	DCD13_L4440	1.91208	0	-inf	0.00485	NA
Transcript:C01B7.8	WBGene00195328	CF3166_hsf1	CF3166_atg18	0	1.91208	inf	0.00475	NA
Transcript:C01C10.3	WBGene00015295	CF3166_atg18	CF3166_L4440	105.24	39.231	-1.42362	0.0477	acl-12	Putative_1-acyl-sn-glycerol-3-phosphate_acyltransferase_acl-12
Transcript:C01C10.3	WBGene00015295	CF3166_atg18	CF3317_hsf1	105.24	15.3382	-2.77848	0.0055	acl-12	Putative_1-acyl-sn-glycerol-3-phosphate_acyltransferase_acl-12
Transcript:C01C10.3	WBGene00015295	CF3166_atg18	CF3317_L4440	105.24	26.3686	-1.9968	0.01025	acl-12	Putative_1-acyl-sn-glycerol-3-phosphate_acyltransferase_acl-12
Transcript:C01C10.3	WBGene00015295	CF3166_atg18	CF3649_atg18	105.24	38.441	-1.45297	0.0408	acl-12	Putative_1-acyl-sn-glycerol-3-phosphate_acyltransferase_acl-12
Transcript:C01C10.3	WBGene00015295	CF3166_atg18	CF3649_hsf1	105.24	13.1195	-3.00391	0.0032	acl-12	Putative_1-acyl-sn-glycerol-3-phosphate_acyltransferase_acl-12
Transcript:C01C10.3	WBGene00015295	CF3166_atg18	CF3649_L4440	105.24	32.3376	-1.7024	0.0276	acl-12	Putative_1-acyl-sn-glycerol-3-phosphate_acyltransferase_acl-12
Transcript:C01C10.3	WBGene00015295	CF3166_atg18	DCD13_atg18	105.24	10.2848	-3.3551	0.0007	acl-12	Putative_1-acyl-sn-glycerol-3-phosphate_acyltransferase_acl-12
Transcript:C01C10.3	WBGene00015295	CF3166_atg18	DCD13_hsf1	105.24	8.30188	-3.66411	0.00315	acl-12	Putative_1-acyl-sn-glycerol-3-phosphate_acyltransferase_acl-12
Transcript:C01C10.3	WBGene00015295	CF3166_atg18	DCD13_L4440	105.24	10.7573	-3.29031	0.00085	acl-12	Putative_1-acyl-sn-glycerol-3-phosphate_acyltransferase_acl-12
Transcript:C01C10.3	WBGene00015295	CF3166_hsf1	CF3166_atg18	16.5436	105.24	2.66935	0.0023	acl-12	Putative_1-acyl-sn-glycerol-3-phosphate_acyltransferase_acl-12
Transcript:C01C10.3	WBGene00015295	CF3166_L4440	DCD13_atg18	39.231	10.2848	-1.93148	0.02975	acl-12	Putative_1-acyl-sn-glycerol-3-phosphate_acyltransferase_acl-12
Transcript:C01C10.3	WBGene00015295	CF3166_L4440	DCD13_hsf1	39.231	8.30188	-2.24049	0.03855	acl-12	Putative_1-acyl-sn-glycerol-3-phosphate_acyltransferase_acl-12
Transcript:C01C10.3	WBGene00015295	CF3166_L4440	DCD13_L4440	39.231	10.7573	-1.86668	0.03625	acl-12	Putative_1-acyl-sn-glycerol-3-phosphate_acyltransferase_acl-12
Transcript:C01C10.3	WBGene00015295	CF3317_atg18	CF3649_hsf1	48.8928	13.1195	-1.89791	0.0434	acl-12	Putative_1-acyl-sn-glycerol-3-phosphate_acyltransferase_acl-12
Transcript:C01C10.3	WBGene00015295	CF3317_atg18	DCD13_atg18	48.8928	10.2848	-2.24911	0.014	acl-12	Putative_1-acyl-sn-glycerol-3-phosphate_acyltransferase_acl-12
Transcript:C01C10.3	WBGene00015295	CF3317_atg18	DCD13_hsf1	48.8928	8.30188	-2.55811	0.02175	acl-12	Putative_1-acyl-sn-glycerol-3-phosphate_acyltransferase_acl-12
Transcript:C01C10.3	WBGene00015295	CF3317_atg18	DCD13_L4440	48.8928	10.7573	-2.18431	0.0177	acl-12	Putative_1-acyl-sn-glycerol-3-phosphate_acyltransferase_acl-12
Transcript:C01C10.3	WBGene00015295	CF3649_atg18	DCD13_atg18	38.441	10.2848	-1.90213	0.03285	acl-12	Putative_1-acyl-sn-glycerol-3-phosphate_acyltransferase_acl-12
Transcript:C01C10.3	WBGene00015295	CF3649_atg18	DCD13_hsf1	38.441	8.30188	-2.21114	0.04055	acl-12	Putative_1-acyl-sn-glycerol-3-phosphate_acyltransferase_acl-12
Transcript:C01C10.3	WBGene00015295	CF3649_atg18	DCD13_L4440	38.441	10.7573	-1.83734	0.0396	acl-12	Putative_1-acyl-sn-glycerol-3-phosphate_acyltransferase_acl-12
Transcript:C01F1.3a	WBGene00015298	CF3166_atg18	CF3649_atg18	19.7648	4.12463	-2.26059	0.02705	NA
Transcript:C01F1.3a	WBGene00015298	CF3166_atg18	CF3649_L4440	19.7648	4.36299	-2.17954	0.0388	NA
Transcript:C01F1.3a	WBGene00015298	CF3317_atg18	CF3649_atg18	20.0364	4.12463	-2.28029	0.0264	NA
Transcript:C01F1.3a	WBGene00015298	CF3317_atg18	CF3649_L4440	20.0364	4.36299	-2.19923	0.03805	NA
Transcript:C01F6.14	WBGene00219207	CF3166_atg18	CF3649_hsf1	16.7189	0	-inf	0.0095	NA
Transcript:C01F6.14	WBGene00219207	CF3166_L4440	CF3649_hsf1	12.531	0	-inf	0.0142	NA
Transcript:C01F6.14	WBGene00219207	CF3317_atg18	CF3649_hsf1	16.8859	0	-inf	0.00895	NA
Transcript:C01F6.14	WBGene00219207	CF3317_hsf1	CF3649_hsf1	11.0724	0	-inf	0.0165	NA
Transcript:C01F6.14	WBGene00219207	CF3649_hsf1	CF3649_L4440	0	12.6047	inf	0.01335	NA
Transcript:C01F6.14	WBGene00219207	CF3649_hsf1	DCD13_L4440	0	11.6389	inf	0.0176	NA
Transcript:C01F6.6a	WBGene00006438	CF3166_atg18	DCD13_hsf1	11.3898	64.4906	2.50135	0.0495	nrfl-1
Transcript:C01F6.6a	WBGene00006438	CF3317_hsf1	DCD13_atg18	4.20636	42.0021	3.31982	0.04775	nrfl-1
Transcript:C01F6.6a	WBGene00006438	CF3317_hsf1	DCD13_hsf1	4.20636	64.4906	3.93844	0.02805	nrfl-1
Transcript:C01F6.6a	WBGene00006438	CF3649_atg18	DCD13_hsf1	10.3732	64.4906	2.63623	0.04445	nrfl-1
Transcript:C01F6.6a	WBGene00006438	CF3649_L4440	DCD13_hsf1	8.04867	64.4906	3.00227	0.0332	nrfl-1
Transcript:C01F6.6f	WBGene00006438	CF3166_atg18	DCD13_hsf1	13.5658	0	-inf	0.04875	nrfl-1
Transcript:C01F6.6f	WBGene00006438	CF3166_hsf1	DCD13_hsf1	8.82522	0	-inf	0.04955	nrfl-1
Transcript:C01F6.6f	WBGene00006438	CF3166_L4440	DCD13_hsf1	8.72874	0	-inf	0.04965	nrfl-1
Transcript:C01F6.6f	WBGene00006438	CF3317_atg18	DCD13_hsf1	14.294	0	-inf	0.0479	nrfl-1
Transcript:C01F6.6f	WBGene00006438	CF3317_L4440	DCD13_hsf1	8.21475	0	-inf	0.04965	nrfl-1
Transcript:C01G10.5	WBGene00007232	CF3166_atg18	CF3317_hsf1	23.1423	0	-inf	0.00565	NA
Transcript:C01G10.5	WBGene00007232	CF3166_hsf1	CF3317_hsf1	15.6628	0	-inf	0.0071	NA
Transcript:C01G10.5	WBGene00007232	CF3166_L4440	CF3317_hsf1	46.0319	0	-inf	0.0018	NA
Transcript:C01G10.5	WBGene00007232	CF3317_hsf1	CF3317_L4440	0	12.6938	inf	0.01225	NA
Transcript:C01G10.6	WBGene00007233	CF3166_L4440	CF3317_atg18	3.28525	0	-inf	0.01055	NA
Transcript:C01G10.6	WBGene00007233	CF3166_L4440	CF3317_hsf1	3.28525	0	-inf	0.01055	NA
Transcript:C01G10.6	WBGene00007233	CF3166_L4440	CF3317_L4440	3.28525	0	-inf	0.01055	NA
Transcript:C01G10.6	WBGene00007233	CF3166_L4440	CF3649_atg18	3.28525	0	-inf	0.01055	NA
Transcript:C01G10.6	WBGene00007233	CF3166_L4440	DCD13_L4440	3.28525	0	-inf	0.01055	NA
Transcript:C01G12.10.2	WBGene00007250	CF3166_atg18	CF3649_hsf1	0	0.901053	inf	0.0064	nspb-8
Transcript:C01G12.10.2	WBGene00007250	CF3166_L4440	CF3649_hsf1	0	0.901053	inf	0.0064	nspb-8
Transcript:C01G12.10.2	WBGene00007250	CF3317_atg18	CF3649_hsf1	0	0.901053	inf	0.0064	nspb-8
Transcript:C01G12.10.2	WBGene00007250	CF3317_L4440	CF3649_hsf1	0	0.901053	inf	0.0064	nspb-8
Transcript:C01G12.10.2	WBGene00007250	CF3649_atg18	CF3649_hsf1	0	0.901053	inf	0.0064	nspb-8
Transcript:C01G12.10.2	WBGene00007250	CF3649_hsf1	CF3649_L4440	0.901053	0	-inf	0.0064	nspb-8
Transcript:C01G12.10.2	WBGene00007250	CF3649_hsf1	DCD13_hsf1	0.901053	0	-inf	0.0064	nspb-8
Transcript:C01G12.10.2	WBGene00007250	CF3649_hsf1	DCD13_L4440	0.901053	0	-inf	0.0064	nspb-8
Transcript:C01G12.11	WBGene00007251	CF3166_hsf1	CF3166_atg18	1.689	0	-inf	0.0323	nspb-9
Transcript:C01G12.11	WBGene00007251	CF3166_hsf1	CF3166_L4440	1.689	0	-inf	0.0323	nspb-9
Transcript:C01G12.11	WBGene00007251	CF3166_hsf1	CF3317_atg18	1.689	0	-inf	0.0323	nspb-9
Transcript:C01G12.11	WBGene00007251	CF3166_hsf1	CF3317_L4440	1.689	0	-inf	0.0323	nspb-9
Transcript:C01G12.11	WBGene00007251	CF3166_hsf1	CF3649_atg18	1.689	0	-inf	0.0323	nspb-9
Transcript:C01G12.11	WBGene00007251	CF3166_hsf1	CF3649_L4440	1.689	0	-inf	0.0323	nspb-9
Transcript:C01G12.11	WBGene00007251	CF3166_hsf1	DCD13_hsf1	1.689	0	-inf	0.0323	nspb-9
Transcript:C01G12.11	WBGene00007251	CF3166_hsf1	DCD13_L4440	1.689	0	-inf	0.0323	nspb-9
Transcript:C01G5.2c	WBGene00004179	CF3166_atg18	CF3649_atg18	18.6741	60.2537	1.69001	0.0392	prg-2	Piwi-like_protein
Transcript:C01G5.2c	WBGene00004179	CF3166_atg18	CF3649_L4440	18.6741	61.129	1.71082	0.0394	prg-2	Piwi-like_protein
Transcript:C01G5.2c	WBGene00004179	CF3166_atg18	DCD13_L4440	18.6741	60.8259	1.70365	0.04425	prg-2	Piwi-like_protein
Transcript:C01G5.7a	WBGene00015309	CF3166_atg18	DCD13_hsf1	0	1.70717	inf	0.03425	NA
Transcript:C01G5.7a	WBGene00015309	CF3649_hsf1	DCD13_hsf1	0	1.70717	inf	0.03425	NA
Transcript:C01G5.7a	WBGene00015309	DCD13_atg18	DCD13_hsf1	0	1.70717	inf	0.03425	NA
Transcript:C01G5.7a	WBGene00015309	DCD13_hsf1	DCD13_L4440	1.70717	0	-inf	0.0303	NA
Transcript:C01G5.7b	WBGene00015309	CF3166_atg18	CF3317_L4440	0	1.06779	inf	0.04695	NA
Transcript:C01G5.7b	WBGene00015309	CF3317_L4440	CF3649_hsf1	1.06779	0	-inf	0.04485	NA
Transcript:C01G5.7b	WBGene00015309	CF3317_L4440	DCD13_atg18	1.06779	0	-inf	0.04485	NA
Transcript:C01G5.7b	WBGene00015309	CF3317_L4440	DCD13_L4440	1.06779	0	-inf	0.04485	NA
Transcript:C01G6.1a.1	WBGene00000170	CF3166_atg18	CF3317_hsf1	172.293	20.1978	-3.09259	0.0053	aqp-2
Transcript:C01G6.1a.1	WBGene00000170	CF3166_atg18	CF3649_hsf1	172.293	55.0033	-1.64727	0.0407	aqp-2
Transcript:C01G6.1a.1	WBGene00000170	CF3166_atg18	CF3649_L4440	172.293	45.5423	-1.91958	0.02775	aqp-2
Transcript:C01G6.1a.1	WBGene00000170	CF3166_atg18	DCD13_atg18	172.293	10.9004	-3.98241	0.04675	aqp-2
Transcript:C01G6.1a.1	WBGene00000170	CF3166_atg18	DCD13_L4440	172.293	17.093	-3.33339	0.0141	aqp-2
Transcript:C01G6.1a.1	WBGene00000170	CF3166_hsf1	CF3166_atg18	42.6179	172.293	2.01533	0.0155	aqp-2
Transcript:C01G6.1a.1	WBGene00000170	CF3166_hsf1	CF3166_L4440	42.6179	145.669	1.77316	0.03015	aqp-2
Transcript:C01G6.1a.1	WBGene00000170	CF3166_hsf1	CF3317_atg18	42.6179	227.745	2.41789	0.0038	aqp-2
Transcript:C01G6.1a.1	WBGene00000170	CF3166_hsf1	CF3317_L4440	42.6179	148.605	1.80196	0.02865	aqp-2
Transcript:C01G6.1a.1	WBGene00000170	CF3166_L4440	CF3317_hsf1	145.669	20.1978	-2.85042	0.0095	aqp-2
Transcript:C01G6.1a.1	WBGene00000170	CF3166_L4440	DCD13_L4440	145.669	17.093	-3.09122	0.0195	aqp-2
Transcript:C01G6.1a.1	WBGene00000170	CF3317_atg18	CF3317_hsf1	227.745	20.1978	-3.49515	0.0031	aqp-2
Transcript:C01G6.1a.1	WBGene00000170	CF3317_atg18	CF3649_hsf1	227.745	55.0033	-2.04983	0.00885	aqp-2
Transcript:C01G6.1a.1	WBGene00000170	CF3317_atg18	CF3649_L4440	227.745	45.5423	-2.32214	0.009	aqp-2
Transcript:C01G6.1a.1	WBGene00000170	CF3317_atg18	DCD13_atg18	227.745	10.9004	-4.38497	0.03595	aqp-2
Transcript:C01G6.1a.1	WBGene00000170	CF3317_atg18	DCD13_L4440	227.745	17.093	-3.73594	0.0084	aqp-2
Transcript:C01G6.1a.1	WBGene00000170	CF3317_hsf1	CF3317_L4440	20.1978	148.605	2.87922	0.0085	aqp-2
Transcript:C01G6.1a.1	WBGene00000170	CF3317_hsf1	CF3649_atg18	20.1978	99.0997	2.29468	0.0272	aqp-2
Transcript:C01G6.1a.1	WBGene00000170	CF3317_hsf1	DCD13_hsf1	20.1978	111.078	2.4593	0.01865	aqp-2
Transcript:C01G6.1a.1	WBGene00000170	CF3317_L4440	CF3649_L4440	148.605	45.5423	-1.70621	0.04835	aqp-2
Transcript:C01G6.1a.1	WBGene00000170	CF3317_L4440	DCD13_L4440	148.605	17.093	-3.12001	0.01855	aqp-2
Transcript:C01G6.1a.1	WBGene00000170	CF3649_atg18	DCD13_L4440	99.0997	17.093	-2.53548	0.0443	aqp-2
Transcript:C01G6.1a.1	WBGene00000170	DCD13_hsf1	DCD13_L4440	111.078	17.093	-2.70009	0.0342	aqp-2
Transcript:C01G6.1a.3	WBGene00000170	CF3166_atg18	CF3317_hsf1	0	15.9506	inf	0.0197	aqp-2
Transcript:C01G6.1a.3	WBGene00000170	CF3166_atg18	DCD13_atg18	0	15.4136	inf	0.0198	aqp-2
Transcript:C01G6.1a.3	WBGene00000170	CF3166_atg18	DCD13_hsf1	0	24.9547	inf	0.0203	aqp-2
Transcript:C01G6.1a.3	WBGene00000170	CF3317_atg18	CF3317_hsf1	0	15.9506	inf	0.0181	aqp-2
Transcript:C01G6.1a.3	WBGene00000170	CF3317_atg18	DCD13_atg18	0	15.4136	inf	0.0182	aqp-2
Transcript:C01G6.1a.3	WBGene00000170	CF3317_atg18	DCD13_hsf1	0	24.9547	inf	0.0187	aqp-2
Transcript:C01G6.1b.3	WBGene00000170	CF3166_atg18	DCD13_atg18	0	12.6111	inf	0.02645	aqp-2
Transcript:C01G6.1b.3	WBGene00000170	CF3317_atg18	DCD13_atg18	0	12.6111	inf	0.021	aqp-2
Transcript:C01G6.7	WBGene00007228	CF3166_atg18	DCD13_atg18	1.08379	10.3039	3.24903	0.0264	acs-7	long-chain-fatty-acid-CoA_ligase
Transcript:C01G6.7	WBGene00007228	CF3166_atg18	DCD13_L4440	1.08379	11.9509	3.46297	0.0217	acs-7	long-chain-fatty-acid-CoA_ligase
Transcript:C01G6.7	WBGene00007228	CF3317_L4440	DCD13_atg18	1.25582	10.3039	3.03649	0.02645	acs-7	long-chain-fatty-acid-CoA_ligase
Transcript:C01G6.7	WBGene00007228	CF3317_L4440	DCD13_L4440	1.25582	11.9509	3.25043	0.0217	acs-7	long-chain-fatty-acid-CoA_ligase
Transcript:C01G6.7	WBGene00007228	CF3649_atg18	DCD13_atg18	0.584893	10.3039	4.13887	0.0189	acs-7	long-chain-fatty-acid-CoA_ligase
Transcript:C01G6.7	WBGene00007228	CF3649_atg18	DCD13_hsf1	0.584893	5.72326	3.29059	0.0362	acs-7	long-chain-fatty-acid-CoA_ligase
Transcript:C01G6.7	WBGene00007228	CF3649_atg18	DCD13_L4440	0.584893	11.9509	4.35281	0.0172	acs-7	long-chain-fatty-acid-CoA_ligase
Transcript:C01G6.7	WBGene00007228	CF3649_hsf1	DCD13_atg18	0.575558	10.3039	4.16208	0.0163	acs-7	long-chain-fatty-acid-CoA_ligase
Transcript:C01G6.7	WBGene00007228	CF3649_hsf1	DCD13_hsf1	0.575558	5.72326	3.3138	0.0343	acs-7	long-chain-fatty-acid-CoA_ligase
Transcript:C01G6.7	WBGene00007228	CF3649_hsf1	DCD13_L4440	0.575558	11.9509	4.37602	0.0148	acs-7	long-chain-fatty-acid-CoA_ligase
Transcript:C01G6.7	WBGene00007228	CF3649_L4440	DCD13_atg18	0.919222	10.3039	3.48663	0.01985	acs-7	long-chain-fatty-acid-CoA_ligase
Transcript:C01G6.7	WBGene00007228	CF3649_L4440	DCD13_L4440	0.919222	11.9509	3.70057	0.0168	acs-7	long-chain-fatty-acid-CoA_ligase
Transcript:C01G6.8a	WBGene00000289	CF3317_hsf1	CF3317_L4440	0.000506062	14.5451	14.8109	0.0487	cam-1	Tyrosine-protein_kinase_transmembrane_receptor
Transcript:C01G8.1b	WBGene00015312	CF3166_atg18	CF3317_hsf1	111.854	298.914	1.41811	0.02665	NA
Transcript:C01G8.1b	WBGene00015312	CF3166_atg18	CF3649_atg18	111.854	282.565	1.33696	0.03725	NA
Transcript:C01G8.1b	WBGene00015312	CF3166_atg18	CF3649_hsf1	111.854	277.876	1.31282	0.04165	NA
Transcript:C01G8.1b	WBGene00015312	CF3166_atg18	CF3649_L4440	111.854	299.28	1.41988	0.0274	NA
Transcript:C01G8.1b	WBGene00015312	CF3166_hsf1	CF3166_atg18	281.087	111.854	-1.3294	0.03865	NA
Transcript:C01G8.9b	WBGene00002717	CF3317_atg18	CF3649_L4440	0	17.3365	inf	0.0333	let-526
Transcript:C01G8.9b	WBGene00002717	CF3317_L4440	CF3649_L4440	0	17.3365	inf	0.0322	let-526
Transcript:C01G8.9b	WBGene00002717	CF3649_L4440	DCD13_L4440	17.3365	0	-inf	0.03505	let-526
Transcript:C01H6.4	WBGene00007254	CF3166_atg18	CF3317_hsf1	5.58762	0.663674	-3.07369	0.0458	NA
Transcript:C01H6.4	WBGene00007254	CF3317_hsf1	DCD13_atg18	0.663674	5.73843	3.11211	0.04215	NA
Transcript:C01H6.4	WBGene00007254	CF3317_hsf1	DCD13_L4440	0.663674	6.54504	3.30185	0.0366	NA
Transcript:C02A12.4	WBGene00003096	CF3166_atg18	CF3166_L4440	1047.55	3669.09	1.80841	0.0052	lys-7
Transcript:C02A12.4	WBGene00003096	CF3166_atg18	CF3317_hsf1	1047.55	339.811	-1.62421	0.01105	lys-7
Transcript:C02A12.4	WBGene00003096	CF3166_atg18	CF3649_hsf1	1047.55	395.794	-1.40419	0.0272	lys-7
Transcript:C02A12.4	WBGene00003096	CF3166_atg18	DCD13_hsf1	1047.55	120.614	-3.11855	0.0001	lys-7
Transcript:C02A12.4	WBGene00003096	CF3166_hsf1	CF3166_L4440	598.408	3669.09	2.61622	5e-05	lys-7
Transcript:C02A12.4	WBGene00003096	CF3166_hsf1	CF3317_atg18	598.408	1464.94	1.29164	0.03475	lys-7
Transcript:C02A12.4	WBGene00003096	CF3166_hsf1	CF3317_L4440	598.408	2009.5	1.74764	0.0056	lys-7
Transcript:C02A12.4	WBGene00003096	CF3166_hsf1	CF3649_atg18	598.408	1613.07	1.43061	0.0204	lys-7
Transcript:C02A12.4	WBGene00003096	CF3166_hsf1	CF3649_L4440	598.408	1737.45	1.53777	0.0127	lys-7
Transcript:C02A12.4	WBGene00003096	CF3166_hsf1	DCD13_hsf1	598.408	120.614	-2.31074	0.0012	lys-7
Transcript:C02A12.4	WBGene00003096	CF3166_L4440	CF3317_atg18	3669.09	1464.94	-1.32458	0.0354	lys-7
Transcript:C02A12.4	WBGene00003096	CF3166_L4440	CF3317_hsf1	3669.09	339.811	-3.43262	5e-05	lys-7
Transcript:C02A12.4	WBGene00003096	CF3166_L4440	CF3649_hsf1	3669.09	395.794	-3.2126	5e-05	lys-7
Transcript:C02A12.4	WBGene00003096	CF3166_L4440	DCD13_atg18	3669.09	613.103	-2.58122	5e-05	lys-7
Transcript:C02A12.4	WBGene00003096	CF3166_L4440	DCD13_hsf1	3669.09	120.614	-4.92696	5e-05	lys-7
Transcript:C02A12.4	WBGene00003096	CF3166_L4440	DCD13_L4440	3669.09	551.852	-2.73307	5e-05	lys-7
Transcript:C02A12.4	WBGene00003096	CF3317_atg18	CF3317_hsf1	1464.94	339.811	-2.10804	0.0009	lys-7
Transcript:C02A12.4	WBGene00003096	CF3317_atg18	CF3649_hsf1	1464.94	395.794	-1.88802	0.0032	lys-7
Transcript:C02A12.4	WBGene00003096	CF3317_atg18	DCD13_atg18	1464.94	613.103	-1.25665	0.0393	lys-7
Transcript:C02A12.4	WBGene00003096	CF3317_atg18	DCD13_hsf1	1464.94	120.614	-3.60238	5e-05	lys-7
Transcript:C02A12.4	WBGene00003096	CF3317_atg18	DCD13_L4440	1464.94	551.852	-1.40849	0.02185	lys-7
Transcript:C02A12.4	WBGene00003096	CF3317_hsf1	CF3317_L4440	339.811	2009.5	2.56403	0.0002	lys-7
Transcript:C02A12.4	WBGene00003096	CF3317_hsf1	CF3649_atg18	339.811	1613.07	2.24701	0.0007	lys-7
Transcript:C02A12.4	WBGene00003096	CF3317_hsf1	CF3649_L4440	339.811	1737.45	2.35417	0.0004	lys-7
Transcript:C02A12.4	WBGene00003096	CF3317_hsf1	DCD13_hsf1	339.811	120.614	-1.49434	0.03075	lys-7
Transcript:C02A12.4	WBGene00003096	CF3317_L4440	CF3649_hsf1	2009.5	395.794	-2.34402	0.00045	lys-7
Transcript:C02A12.4	WBGene00003096	CF3317_L4440	DCD13_atg18	2009.5	613.103	-1.71264	0.0067	lys-7
Transcript:C02A12.4	WBGene00003096	CF3317_L4440	DCD13_hsf1	2009.5	120.614	-4.05837	5e-05	lys-7
Transcript:C02A12.4	WBGene00003096	CF3317_L4440	DCD13_L4440	2009.5	551.852	-1.86448	0.0034	lys-7
Transcript:C02A12.4	WBGene00003096	CF3649_atg18	CF3649_hsf1	1613.07	395.794	-2.02699	0.0024	lys-7
Transcript:C02A12.4	WBGene00003096	CF3649_atg18	DCD13_atg18	1613.07	613.103	-1.39561	0.02315	lys-7
Transcript:C02A12.4	WBGene00003096	CF3649_atg18	DCD13_hsf1	1613.07	120.614	-3.74135	5e-05	lys-7
Transcript:C02A12.4	WBGene00003096	CF3649_atg18	DCD13_L4440	1613.07	551.852	-1.54746	0.01235	lys-7
Transcript:C02A12.4	WBGene00003096	CF3649_hsf1	CF3649_L4440	395.794	1737.45	2.13415	0.0013	lys-7
Transcript:C02A12.4	WBGene00003096	CF3649_hsf1	DCD13_hsf1	395.794	120.614	-1.71436	0.01525	lys-7
Transcript:C02A12.4	WBGene00003096	CF3649_L4440	DCD13_atg18	1737.45	613.103	-1.50277	0.01515	lys-7
Transcript:C02A12.4	WBGene00003096	CF3649_L4440	DCD13_hsf1	1737.45	120.614	-3.84851	5e-05	lys-7
Transcript:C02A12.4	WBGene00003096	CF3649_L4440	DCD13_L4440	1737.45	551.852	-1.65462	0.00775	lys-7
Transcript:C02A12.4	WBGene00003096	DCD13_atg18	DCD13_hsf1	613.103	120.614	-2.34574	0.0012	lys-7
Transcript:C02A12.4	WBGene00003096	DCD13_hsf1	DCD13_L4440	120.614	551.852	2.19389	0.00165	lys-7
Transcript:C02B10.5a.1	WBGene00015330	CF3166_atg18	CF3649_atg18	37.4987	0	-inf	0.0171	NA
Transcript:C02B10.5a.1	WBGene00015330	CF3166_hsf1	CF3649_atg18	17.5044	0	-inf	0.01725	NA
Transcript:C02B10.5a.1	WBGene00015330	CF3166_L4440	CF3649_atg18	20.1846	0	-inf	0.0177	NA
Transcript:C02B10.5a.1	WBGene00015330	CF3317_atg18	CF3649_atg18	40.3022	0	-inf	0.0171	NA
Transcript:C02B10.5a.1	WBGene00015330	CF3317_hsf1	CF3649_atg18	26.5863	0	-inf	0.0176	NA
Transcript:C02B10.5a.1	WBGene00015330	CF3317_L4440	CF3649_atg18	29.3404	0	-inf	0.0171	NA
Transcript:C02B10.5a.1	WBGene00015330	CF3649_atg18	CF3649_hsf1	0	23.6585	inf	0.0169	NA
Transcript:C02B10.5a.1	WBGene00015330	CF3649_atg18	DCD13_atg18	0	17.7226	inf	0.0166	NA
Transcript:C02B10.5a.1	WBGene00015330	CF3649_atg18	DCD13_hsf1	0	13.0941	inf	0.0164	NA
Transcript:C02B4.2	WBGene00003616	CF3166_hsf1	DCD13_atg18	8.6986	42.1666	2.27724	0.01785	nhr-17
Transcript:C02B4.2	WBGene00003616	CF3166_hsf1	DCD13_L4440	8.6986	34.0798	1.97006	0.03255	nhr-17
Transcript:C02B4.2	WBGene00003616	CF3166_L4440	DCD13_atg18	8.68228	42.1666	2.27995	0.0171	nhr-17
Transcript:C02B4.2	WBGene00003616	CF3166_L4440	DCD13_L4440	8.68228	34.0798	1.97277	0.03235	nhr-17
Transcript:C02B4.2	WBGene00003616	CF3317_hsf1	DCD13_atg18	9.89531	42.1666	2.09128	0.02835	nhr-17
Transcript:C02B4.2	WBGene00003616	CF3317_L4440	DCD13_atg18	11.0733	42.1666	1.92901	0.0408	nhr-17
Transcript:C02B4.2	WBGene00003616	CF3649_hsf1	DCD13_atg18	9.70812	42.1666	2.11884	0.02615	nhr-17
Transcript:C02B4.2	WBGene00003616	CF3649_hsf1	DCD13_L4440	9.70812	34.0798	1.81165	0.0485	nhr-17
Transcript:C02B4.2	WBGene00003616	DCD13_atg18	DCD13_hsf1	42.1666	8.79228	-2.26179	0.0171	nhr-17
Transcript:C02B4.2	WBGene00003616	DCD13_hsf1	DCD13_L4440	8.79228	34.0798	1.95461	0.0345	nhr-17
Transcript:C02B8.1.2	WBGene00015320	CF3166_atg18	CF3649_atg18	0	0.853824	inf	0.03995	NA
Transcript:C02B8.1.2	WBGene00015320	CF3317_atg18	CF3649_atg18	0	0.853824	inf	0.03995	NA
Transcript:C02B8.4	WBGene00001953	CF3166_atg18	CF3649_atg18	2.62895	0	-inf	0.00565	hlh-8	Twist-related_protein
Transcript:C02B8.4	WBGene00001953	CF3166_atg18	CF3649_L4440	2.62895	0	-inf	0.00565	hlh-8	Twist-related_protein
Transcript:C02B8.4	WBGene00001953	CF3166_atg18	DCD13_atg18	2.62895	0	-inf	0.00565	hlh-8	Twist-related_protein
Transcript:C02B8.4	WBGene00001953	CF3166_hsf1	CF3649_atg18	0.934578	0	-inf	0.03875	hlh-8	Twist-related_protein
Transcript:C02B8.4	WBGene00001953	CF3166_hsf1	CF3649_L4440	0.934578	0	-inf	0.03875	hlh-8	Twist-related_protein
Transcript:C02B8.4	WBGene00001953	CF3166_hsf1	DCD13_atg18	0.934578	0	-inf	0.03875	hlh-8	Twist-related_protein
Transcript:C02B8.4	WBGene00001953	CF3166_L4440	CF3649_atg18	1.88086	0	-inf	0.01115	hlh-8	Twist-related_protein
Transcript:C02B8.4	WBGene00001953	CF3166_L4440	CF3649_L4440	1.88086	0	-inf	0.01115	hlh-8	Twist-related_protein
Transcript:C02B8.4	WBGene00001953	CF3166_L4440	DCD13_atg18	1.88086	0	-inf	0.01115	hlh-8	Twist-related_protein
Transcript:C02B8.5	WBGene00015323	CF3317_hsf1	CF3649_atg18	0.940613	0	-inf	0.0064	frpr-1	Probable_G-protein_coupled_receptor_C02B8.5
Transcript:C02C2.1	WBGene00015332	CF3317_hsf1	DCD13_atg18	1.50904	11.5331	2.93408	0.0394	tyr-1	Putative_tyrosinase-like_protein_tyr-1
Transcript:C02C2.1	WBGene00015332	CF3649_hsf1	DCD13_atg18	1.42136	11.5331	3.02044	0.0347	tyr-1	Putative_tyrosinase-like_protein_tyr-1
Transcript:C02C2.1	WBGene00015332	CF3649_hsf1	DCD13_L4440	1.42136	9.78942	2.78395	0.0465	tyr-1	Putative_tyrosinase-like_protein_tyr-1
Transcript:C02C2.3	WBGene00000845	CF3166_L4440	CF3317_hsf1	7.50184	0.602601	-3.63797	0.02895	cup-4	Acetylcholine_receptor-like_protein_cup-4
Transcript:C02C2.3	WBGene00000845	CF3317_hsf1	CF3649_L4440	0.602601	6.63129	3.46001	0.03205	cup-4	Acetylcholine_receptor-like_protein_cup-4
Transcript:C02C6.2b	WBGene00007260	CF3166_atg18	CF3649_atg18	11.8817	2.71168	-2.13148	0.04325	olrn-1
Transcript:C02C6.2b	WBGene00007260	CF3166_atg18	CF3649_L4440	11.8817	1.50408	-2.98179	0.0364	olrn-1
Transcript:C02C6.2b	WBGene00007260	CF3166_atg18	DCD13_atg18	11.8817	2.77502	-2.09818	0.04635	olrn-1
Transcript:C02C6.2b	WBGene00007260	CF3317_atg18	CF3649_atg18	14.3248	2.71168	-2.40125	0.02575	olrn-1
Transcript:C02C6.2b	WBGene00007260	CF3317_atg18	CF3649_L4440	14.3248	1.50408	-3.25156	0.02635	olrn-1
Transcript:C02C6.2b	WBGene00007260	CF3317_atg18	DCD13_atg18	14.3248	2.77502	-2.36795	0.02995	olrn-1
Transcript:C02C6.2b	WBGene00007260	CF3317_atg18	DCD13_L4440	14.3248	2.05545	-2.80099	0.04945	olrn-1
Transcript:C02D5.4	WBGene00043097	CF3166_atg18	CF3317_hsf1	161.474	34.4244	-2.2298	0.00685	NA
Transcript:C02D5.4	WBGene00043097	CF3166_hsf1	CF3166_atg18	46.3461	161.474	1.80079	0.039	NA
Transcript:C02D5.4	WBGene00043097	CF3317_atg18	CF3317_hsf1	110.765	34.4244	-1.686	0.03525	NA
Transcript:C02E7.10	WBGene00015342	CF3166_atg18	CF3649_atg18	0	1.52837	inf	0.00425	NA
Transcript:C02E7.10	WBGene00015342	CF3649_atg18	DCD13_atg18	1.52837	0	-inf	0.00355	NA
Transcript:C02E7.10	WBGene00015342	CF3649_atg18	DCD13_hsf1	1.52837	0	-inf	0.00355	NA
Transcript:C02E7.10	WBGene00015342	CF3649_atg18	DCD13_L4440	1.52837	0	-inf	0.00355	NA
Transcript:C02E7.6	WBGene00015339	CF3317_hsf1	DCD13_hsf1	8.07132	108.743	3.75197	0.02305	NA
Transcript:C02E7.6	WBGene00015339	CF3317_L4440	DCD13_hsf1	7.24203	108.743	3.90839	0.0232	NA
Transcript:C02E7.6	WBGene00015339	CF3649_L4440	DCD13_hsf1	6.12555	108.743	4.14994	0.0223	NA
Transcript:C02E7.6	WBGene00015339	DCD13_hsf1	DCD13_L4440	108.743	11.0296	-3.30147	0.03275	NA
Transcript:C02F12.5	WBGene00015355	CF3166_L4440	CF3649_hsf1	53.7111	8.23531	-2.70532	0.04905	NA
Transcript:C02F12.7	WBGene00015356	CF3166_atg18	CF3317_L4440	13.2871	2.81199	-2.24037	0.03655	tag-278	Putative_protein_tag-278
Transcript:C02F12.7	WBGene00015356	CF3166_atg18	CF3649_atg18	13.2871	2.15419	-2.62481	0.01765	tag-278	Putative_protein_tag-278
Transcript:C02F12.7	WBGene00015356	CF3166_atg18	CF3649_hsf1	13.2871	3.79106	-1.80936	0.0425	tag-278	Putative_protein_tag-278
Transcript:C02F12.7	WBGene00015356	CF3166_atg18	CF3649_L4440	13.2871	2.68229	-2.30849	0.03505	tag-278	Putative_protein_tag-278
Transcript:C02F12.7	WBGene00015356	CF3166_atg18	DCD13_atg18	13.2871	2.61078	-2.34748	0.0305	tag-278	Putative_protein_tag-278
Transcript:C02F12.7	WBGene00015356	CF3166_atg18	DCD13_L4440	13.2871	1.8179	-2.86968	0.0093	tag-278	Putative_protein_tag-278
Transcript:C02F4.4	WBGene00007264	CF3166_hsf1	CF3317_atg18	1.24549	0	-inf	0.0075	NA
Transcript:C02F4.4	WBGene00007264	CF3166_hsf1	CF3649_atg18	1.24549	0	-inf	0.0075	NA
Transcript:C02F4.4	WBGene00007264	CF3166_hsf1	CF3649_L4440	1.24549	0	-inf	0.0075	NA
Transcript:C02F4.4	WBGene00007264	CF3166_hsf1	DCD13_atg18	1.24549	0	-inf	0.0075	NA
Transcript:C02F4.4	WBGene00007264	CF3317_atg18	CF3317_hsf1	0	0.920441	inf	0.012	NA
Transcript:C02F4.4	WBGene00007264	CF3317_atg18	CF3649_hsf1	0	2.66532	inf	0.0022	NA
Transcript:C02F4.4	WBGene00007264	CF3317_hsf1	CF3649_atg18	0.920441	0	-inf	0.0124	NA
Transcript:C02F4.4	WBGene00007264	CF3317_hsf1	CF3649_L4440	0.920441	0	-inf	0.0124	NA
Transcript:C02F4.4	WBGene00007264	CF3317_hsf1	DCD13_atg18	0.920441	0	-inf	0.0124	NA
Transcript:C02F4.4	WBGene00007264	CF3649_atg18	CF3649_hsf1	0	2.66532	inf	0.0022	NA
Transcript:C02F4.4	WBGene00007264	CF3649_hsf1	CF3649_L4440	2.66532	0	-inf	0.00195	NA
Transcript:C02F4.4	WBGene00007264	CF3649_hsf1	DCD13_atg18	2.66532	0	-inf	0.00195	NA
Transcript:C02F5.11	WBGene00006628	CF3166_atg18	CF3317_L4440	23.1957	2.67559	-3.11593	0.03035	tsp-2
Transcript:C02F5.11	WBGene00006628	CF3166_atg18	CF3649_L4440	23.1957	2.77744	-3.06203	0.0326	tsp-2
Transcript:C02F5.11	WBGene00006628	CF3166_atg18	DCD13_atg18	23.1957	1.12813	-4.36185	0.0178	tsp-2
Transcript:C02F5.11	WBGene00006628	CF3166_atg18	DCD13_L4440	23.1957	1.02585	-4.49897	0.02515	tsp-2
Transcript:C02F5.11	WBGene00006628	CF3166_hsf1	DCD13_atg18	11.2048	1.12813	-3.3121	0.0372	tsp-2
Transcript:C02F5.11	WBGene00006628	CF3166_hsf1	DCD13_L4440	11.2048	1.02585	-3.44922	0.03885	tsp-2
Transcript:C02F5.11	WBGene00006628	CF3317_atg18	DCD13_atg18	11.6135	1.12813	-3.36379	0.03415	tsp-2
Transcript:C02F5.11	WBGene00006628	CF3317_atg18	DCD13_L4440	11.6135	1.02585	-3.50091	0.03595	tsp-2
Transcript:C02F5.11	WBGene00006628	CF3317_L4440	DCD13_hsf1	2.67559	26.0822	3.28514	0.02625	tsp-2
Transcript:C02F5.11	WBGene00006628	CF3649_hsf1	DCD13_atg18	10.386	1.12813	-3.20263	0.03835	tsp-2
Transcript:C02F5.11	WBGene00006628	CF3649_hsf1	DCD13_L4440	10.386	1.02585	-3.33975	0.0395	tsp-2
Transcript:C02F5.11	WBGene00006628	CF3649_L4440	DCD13_hsf1	2.77744	26.0822	3.23124	0.0277	tsp-2
Transcript:C02F5.11	WBGene00006628	DCD13_atg18	DCD13_hsf1	1.12813	26.0822	4.53106	0.0186	tsp-2
Transcript:C02F5.11	WBGene00006628	DCD13_hsf1	DCD13_L4440	26.0822	1.02585	-4.66818	0.02495	tsp-2
Transcript:C02F5.15	WBGene00219795	CF3317_L4440	DCD13_hsf1	0	29.2263	inf	0.0101	NA
Transcript:C02F5.15	WBGene00219795	CF3649_atg18	DCD13_hsf1	0	29.2263	inf	0.0101	NA
Transcript:C02F5.15	WBGene00219795	CF3649_hsf1	DCD13_hsf1	0	29.2263	inf	0.0101	NA
Transcript:C02F5.5	WBGene00015348	CF3166_atg18	CF3317_L4440	1.29574	0	-inf	0.014	NA
Transcript:C02F5.5	WBGene00015348	CF3166_atg18	CF3649_atg18	1.29574	0	-inf	0.014	NA
Transcript:C02F5.5	WBGene00015348	CF3166_atg18	CF3649_L4440	1.29574	0	-inf	0.014	NA
Transcript:C02F5.5	WBGene00015348	CF3166_atg18	DCD13_atg18	1.29574	0	-inf	0.014	NA
Transcript:C02F5.5	WBGene00015348	CF3166_hsf1	CF3317_L4440	1.44769	0	-inf	0.00985	NA
Transcript:C02F5.5	WBGene00015348	CF3166_hsf1	CF3649_atg18	1.44769	0	-inf	0.00985	NA
Transcript:C02F5.5	WBGene00015348	CF3166_hsf1	CF3649_L4440	1.44769	0	-inf	0.00985	NA
Transcript:C02F5.5	WBGene00015348	CF3166_hsf1	DCD13_atg18	1.44769	0	-inf	0.00985	NA
Transcript:C02F5.5	WBGene00015348	CF3166_L4440	CF3317_L4440	1.24865	0	-inf	0.0142	NA
Transcript:C02F5.5	WBGene00015348	CF3166_L4440	CF3649_atg18	1.24865	0	-inf	0.0142	NA
Transcript:C02F5.5	WBGene00015348	CF3166_L4440	CF3649_L4440	1.24865	0	-inf	0.0142	NA
Transcript:C02F5.5	WBGene00015348	CF3166_L4440	DCD13_atg18	1.24865	0	-inf	0.0142	NA
Transcript:C02F5.8	WBGene00006627	CF3166_atg18	CF3317_L4440	37.3274	5.30703	-2.81426	0.045	tsp-1	Tetraspanin-1
Transcript:C02F5.8	WBGene00006627	CF3166_atg18	DCD13_L4440	37.3274	1.43478	-4.70134	0.0116	tsp-1	Tetraspanin-1
Transcript:C02F5.8	WBGene00006627	CF3166_hsf1	DCD13_L4440	15.3354	1.43478	-3.41797	0.0298	tsp-1	Tetraspanin-1
Transcript:C02F5.8	WBGene00006627	CF3166_L4440	DCD13_L4440	12.7442	1.43478	-3.15095	0.0394	tsp-1	Tetraspanin-1
Transcript:C02F5.8	WBGene00006627	CF3317_atg18	DCD13_L4440	17.4098	1.43478	-3.601	0.02455	tsp-1	Tetraspanin-1
Transcript:C02F5.8	WBGene00006627	CF3649_hsf1	DCD13_L4440	20.8771	1.43478	-3.86302	0.018	tsp-1	Tetraspanin-1
Transcript:C02F5.8	WBGene00006627	DCD13_hsf1	DCD13_L4440	23.2867	1.43478	-4.02061	0.01675	tsp-1	Tetraspanin-1
Transcript:C02H6.2	WBGene00015362	CF3166_atg18	CF3166_L4440	43.8607	7.15647	-2.61561	0.0137	fbxa-105
Transcript:C02H6.2	WBGene00015362	CF3166_atg18	CF3317_hsf1	43.8607	1.21271	-5.17662	0.0109	fbxa-105
Transcript:C02H6.2	WBGene00015362	CF3166_atg18	CF3317_L4440	43.8607	2.64256	-4.05292	0.0118	fbxa-105
Transcript:C02H6.2	WBGene00015362	CF3166_atg18	CF3649_hsf1	43.8607	3.39588	-3.69107	0.015	fbxa-105
Transcript:C02H6.2	WBGene00015362	CF3166_atg18	CF3649_L4440	43.8607	7.00132	-2.64723	0.01375	fbxa-105
Transcript:C02H6.2	WBGene00015362	CF3166_atg18	DCD13_atg18	43.8607	4.42847	-3.30805	0.027	fbxa-105
Transcript:C02H6.2	WBGene00015362	CF3166_atg18	DCD13_L4440	43.8607	3.27796	-3.74206	0.0135	fbxa-105
Transcript:C02H6.2	WBGene00015362	CF3166_hsf1	CF3166_atg18	3.23934	43.8607	3.75916	0.0153	fbxa-105
Transcript:C02H6.2	WBGene00015362	CF3317_atg18	CF3317_hsf1	16.2848	1.21271	-3.74721	0.02085	fbxa-105
Transcript:C02H6.2	WBGene00015362	CF3317_hsf1	CF3649_atg18	1.21271	13.4896	3.47553	0.0299	fbxa-105
Transcript:C02H6.2	WBGene00015362	CF3317_hsf1	DCD13_hsf1	1.21271	10.5795	3.12496	0.04	fbxa-105
Transcript:C02H7.3a	WBGene00000086	CF3317_hsf1	DCD13_hsf1	3.72048e-05	2.07257	15.7656	0.02205	aex-3	MAP_kinase-activating_death_domain_protein
Transcript:C02H7.3a	WBGene00000086	CF3317_L4440	DCD13_hsf1	5.86877e-05	2.07257	15.108	0.02515	aex-3	MAP_kinase-activating_death_domain_protein
Transcript:C02H7.3a	WBGene00000086	DCD13_hsf1	DCD13_L4440	2.07257	2.6164e-05	-16.2735	0.0176	aex-3	MAP_kinase-activating_death_domain_protein
Transcript:C02H7.3b	WBGene00000086	CF3166_atg18	CF3649_L4440	8.16369	1.57173	-2.37687	0.0267	aex-3	MAP_kinase-activating_death_domain_protein
Transcript:C02H7.3b	WBGene00000086	CF3166_atg18	DCD13_atg18	8.16369	1.10663	-2.88305	0.0487	aex-3	MAP_kinase-activating_death_domain_protein
Transcript:C03A3.1b	WBGene00007266	CF3166_atg18	CF3649_atg18	0.000103089	1.06914	13.3403	0.0349	NA
Transcript:C03A7.11	WBGene00015369	CF3166_hsf1	CF3649_L4440	0.486619	6.62981	3.7681	0.02405	ugt-51	Putative_UDP-glucuronosyltransferase_ugt-51
Transcript:C03A7.11	WBGene00015369	CF3166_hsf1	DCD13_atg18	0.486619	4.50704	3.21131	0.03585	ugt-51	Putative_UDP-glucuronosyltransferase_ugt-51
Transcript:C03A7.11	WBGene00015369	CF3166_hsf1	DCD13_L4440	0.486619	4.78194	3.29673	0.0339	ugt-51	Putative_UDP-glucuronosyltransferase_ugt-51
Transcript:C03A7.12	WBGene00015370	CF3166_atg18	CF3317_hsf1	2.91887	0	-inf	0.0024	NA
Transcript:C03A7.12	WBGene00015370	CF3166_L4440	CF3317_hsf1	3.78644	0	-inf	0.0016	NA
Transcript:C03A7.12	WBGene00015370	CF3317_atg18	CF3317_hsf1	1.94817	0	-inf	0.00285	NA
Transcript:C03A7.12	WBGene00015370	CF3317_hsf1	CF3317_L4440	0	1.20077	inf	0.00625	NA
Transcript:C03A7.12	WBGene00015370	CF3317_hsf1	CF3649_atg18	0	2.01939	inf	0.0027	NA
Transcript:C03A7.12	WBGene00015370	CF3317_hsf1	CF3649_L4440	0	2.03131	inf	0.00245	NA
Transcript:C03A7.12	WBGene00015370	CF3317_hsf1	DCD13_atg18	0	2.51934	inf	0.00275	NA
Transcript:C03A7.12	WBGene00015370	CF3317_hsf1	DCD13_hsf1	0	1.56785	inf	0.0043	NA
Transcript:C03A7.12	WBGene00015370	CF3317_hsf1	DCD13_L4440	0	2.53214	inf	0.00185	NA
Transcript:C03A7.13	WBGene00015371	CF3166_atg18	CF3317_hsf1	2.99702	0	-inf	0.00105	NA
Transcript:C03A7.13	WBGene00015371	CF3166_L4440	CF3317_hsf1	3.00843	0	-inf	0.0014	NA
Transcript:C03A7.13	WBGene00015371	CF3317_atg18	CF3317_hsf1	1.5921	0	-inf	0.00365	NA
Transcript:C03A7.13	WBGene00015371	CF3317_hsf1	CF3317_L4440	0	0.858643	inf	0.0099	NA
Transcript:C03A7.13	WBGene00015371	CF3317_hsf1	CF3649_L4440	0	1.45254	inf	0.0038	NA
Transcript:C03A7.13	WBGene00015371	CF3317_hsf1	DCD13_atg18	0	1.39064	inf	0.00465	NA
Transcript:C03A7.13	WBGene00015371	CF3317_hsf1	DCD13_hsf1	0	1.6817	inf	0.0033	NA
Transcript:C03A7.13	WBGene00015371	CF3317_hsf1	DCD13_L4440	0	2.01186	inf	0.003	NA
Transcript:C03A7.2	WBGene00015366	CF3166_atg18	CF3649_L4440	1.33807	0	-inf	0.00565	NA
Transcript:C03A7.2	WBGene00015366	CF3166_L4440	CF3649_L4440	0.925749	0	-inf	0.0084	NA
Transcript:C03A7.2	WBGene00015366	CF3649_atg18	CF3649_L4440	0.987456	0	-inf	0.00715	NA
Transcript:C03A7.2	WBGene00015366	CF3649_L4440	DCD13_atg18	0	1.58039	inf	0.0041	NA
Transcript:C03A7.2	WBGene00015366	CF3649_L4440	DCD13_hsf1	0	1.25778	inf	0.00555	NA
Transcript:C03B1.2	WBGene00015373	CF3166_atg18	CF3649_hsf1	1.88374	0	-inf	0.00375	NA
Transcript:C03B1.2	WBGene00015373	CF3166_atg18	CF3649_L4440	1.88374	0	-inf	0.00375	NA
Transcript:C03B1.2	WBGene00015373	CF3166_atg18	DCD13_atg18	1.88374	0	-inf	0.00375	NA
Transcript:C03B1.2	WBGene00015373	CF3166_atg18	DCD13_L4440	1.88374	0	-inf	0.00375	NA
Transcript:C03B1.4	WBGene00015375	CF3166_hsf1	CF3649_atg18	1.82703	0	-inf	0.00515	NA
Transcript:C03B1.4	WBGene00015375	CF3166_hsf1	CF3649_L4440	1.82703	0	-inf	0.00515	NA
Transcript:C03B1.4	WBGene00015375	CF3166_hsf1	DCD13_atg18	1.82703	0	-inf	0.00515	NA
Transcript:C03B1.4	WBGene00015375	CF3166_hsf1	DCD13_L4440	1.82703	0	-inf	0.00515	NA
Transcript:C03B1.4	WBGene00015375	CF3317_hsf1	CF3649_atg18	1.28529	0	-inf	0.0085	NA
Transcript:C03B1.4	WBGene00015375	CF3317_hsf1	CF3649_L4440	1.28529	0	-inf	0.0085	NA
Transcript:C03B1.4	WBGene00015375	CF3317_hsf1	DCD13_atg18	1.28529	0	-inf	0.0085	NA
Transcript:C03B1.4	WBGene00015375	CF3317_hsf1	DCD13_L4440	1.28529	0	-inf	0.0085	NA
Transcript:C03B1.5	WBGene00015376	CF3317_atg18	CF3649_L4440	0.938201	0	-inf	0.00475	NA
Transcript:C03B1.5	WBGene00015376	CF3317_atg18	DCD13_atg18	0.938201	0	-inf	0.00475	NA
Transcript:C03B1.5	WBGene00015376	CF3317_atg18	DCD13_L4440	0.938201	0	-inf	0.00475	NA
Transcript:C03B8.3	WBGene00015386	CF3166_hsf1	DCD13_atg18	1.33164	0	-inf	0.00915	NA
Transcript:C03B8.3	WBGene00015386	CF3166_L4440	DCD13_atg18	1.37827	0	-inf	0.00625	NA
Transcript:C03B8.3	WBGene00015386	CF3317_atg18	DCD13_atg18	1.23817	0	-inf	0.00865	NA
Transcript:C03B8.3	WBGene00015386	CF3317_hsf1	DCD13_atg18	1.21783	0	-inf	0.0443	NA
Transcript:C03B8.3	WBGene00015386	CF3649_hsf1	DCD13_atg18	1.32619	0	-inf	0.00675	NA
Transcript:C03C10.1.1	WBGene00002202	CF3166_atg18	CF3317_hsf1	691.058	243.18	-1.50678	0.0127	kin-19	Casein_kinase_I_isoform_alpha
Transcript:C03C10.1.1	WBGene00002202	CF3166_atg18	CF3317_L4440	691.058	241.326	-1.51782	0.0117	kin-19	Casein_kinase_I_isoform_alpha
Transcript:C03C10.1.1	WBGene00002202	CF3166_atg18	CF3649_atg18	691.058	280.11	-1.30281	0.0251	kin-19	Casein_kinase_I_isoform_alpha
Transcript:C03C10.1.1	WBGene00002202	CF3166_atg18	CF3649_hsf1	691.058	306.92	-1.17094	0.04325	kin-19	Casein_kinase_I_isoform_alpha
Transcript:C03C10.1.1	WBGene00002202	CF3166_atg18	CF3649_L4440	691.058	283.186	-1.28706	0.02545	kin-19	Casein_kinase_I_isoform_alpha
Transcript:C03C10.1.1	WBGene00002202	CF3166_atg18	DCD13_atg18	691.058	305.864	-1.17592	0.04155	kin-19	Casein_kinase_I_isoform_alpha
Transcript:C03C10.1.1	WBGene00002202	CF3166_atg18	DCD13_hsf1	691.058	263.118	-1.3931	0.01815	kin-19	Casein_kinase_I_isoform_alpha
Transcript:C03C10.1.1	WBGene00002202	CF3166_atg18	DCD13_L4440	691.058	276.776	-1.32009	0.02315	kin-19	Casein_kinase_I_isoform_alpha
Transcript:C03C10.1.1	WBGene00002202	CF3166_hsf1	CF3317_hsf1	611.591	243.18	-1.33054	0.0254	kin-19	Casein_kinase_I_isoform_alpha
Transcript:C03C10.1.1	WBGene00002202	CF3166_hsf1	CF3317_L4440	611.591	241.326	-1.34158	0.02535	kin-19	Casein_kinase_I_isoform_alpha
Transcript:C03C10.1.1	WBGene00002202	CF3166_hsf1	CF3649_atg18	611.591	280.11	-1.12658	0.0489	kin-19	Casein_kinase_I_isoform_alpha
Transcript:C03C10.1.1	WBGene00002202	CF3166_hsf1	DCD13_hsf1	611.591	263.118	-1.21686	0.03515	kin-19	Casein_kinase_I_isoform_alpha
Transcript:C03C10.1.1	WBGene00002202	CF3166_hsf1	DCD13_L4440	611.591	276.776	-1.14385	0.04685	kin-19	Casein_kinase_I_isoform_alpha
Transcript:C03C10.2	WBGene00007269	CF3166_atg18	CF3649_L4440	0.905346	0	-inf	0.0074	NA
Transcript:C03C10.2	WBGene00007269	CF3166_atg18	DCD13_L4440	0.905346	0	-inf	0.0074	NA
Transcript:C03C11.2	WBGene00001483	CF3166_L4440	CF3649_hsf1	1.04817	0	-inf	0.0069	fog-3
Transcript:C03C11.2	WBGene00001483	CF3166_L4440	DCD13_atg18	1.04817	0	-inf	0.0069	fog-3
Transcript:C03E10.5	WBGene00007282	CF3166_atg18	CF3317_hsf1	3.68175	0.266967	-3.78566	0.0268	clec-223
Transcript:C03E10.5	WBGene00007282	CF3166_hsf1	DCD13_atg18	1.0509	9.68009	3.2034	0.03	clec-223
Transcript:C03E10.5	WBGene00007282	CF3166_hsf1	DCD13_hsf1	1.0509	9.03103	3.10327	0.03415	clec-223
Transcript:C03E10.5	WBGene00007282	CF3166_hsf1	DCD13_L4440	1.0509	9.05859	3.10767	0.03365	clec-223
Transcript:C03E10.5	WBGene00007282	CF3166_L4440	CF3317_hsf1	4.92482	0.266967	-4.20534	0.02005	clec-223
Transcript:C03E10.5	WBGene00007282	CF3317_atg18	DCD13_atg18	0.821679	9.68009	3.55837	0.01885	clec-223
Transcript:C03E10.5	WBGene00007282	CF3317_atg18	DCD13_hsf1	0.821679	9.03103	3.45824	0.02175	clec-223
Transcript:C03E10.5	WBGene00007282	CF3317_atg18	DCD13_L4440	0.821679	9.05859	3.46264	0.02095	clec-223
Transcript:C03E10.5	WBGene00007282	CF3317_hsf1	CF3649_L4440	0.266967	2.12739	2.99435	0.0464	clec-223
Transcript:C03E10.5	WBGene00007282	CF3317_hsf1	DCD13_atg18	0.266967	9.68009	5.18029	0.01445	clec-223
Transcript:C03E10.5	WBGene00007282	CF3317_hsf1	DCD13_hsf1	0.266967	9.03103	5.08016	0.01455	clec-223
Transcript:C03E10.5	WBGene00007282	CF3317_hsf1	DCD13_L4440	0.266967	9.05859	5.08456	0.0146	clec-223
Transcript:C03E10.5	WBGene00007282	CF3317_L4440	DCD13_atg18	1.14978	9.68009	3.07367	0.0326	clec-223
Transcript:C03E10.5	WBGene00007282	CF3317_L4440	DCD13_hsf1	1.14978	9.03103	2.97354	0.0374	clec-223
Transcript:C03E10.5	WBGene00007282	CF3317_L4440	DCD13_L4440	1.14978	9.05859	2.97793	0.0363	clec-223
Transcript:C03E10.5	WBGene00007282	CF3649_hsf1	DCD13_atg18	1.92669	9.68009	2.3289	0.0285	clec-223
Transcript:C03E10.5	WBGene00007282	CF3649_hsf1	DCD13_hsf1	1.92669	9.03103	2.22877	0.0343	clec-223
Transcript:C03E10.5	WBGene00007282	CF3649_hsf1	DCD13_L4440	1.92669	9.05859	2.23316	0.0345	clec-223
Transcript:C03E10.5	WBGene00007282	CF3649_L4440	DCD13_atg18	2.12739	9.68009	2.18594	0.0387	clec-223
Transcript:C03E10.5	WBGene00007282	CF3649_L4440	DCD13_hsf1	2.12739	9.03103	2.08581	0.0478	clec-223
Transcript:C03E10.5	WBGene00007282	CF3649_L4440	DCD13_L4440	2.12739	9.05859	2.09021	0.0482	clec-223
Transcript:C03E10.6	WBGene00007283	CF3166_atg18	DCD13_L4440	3.46649	27.993	3.01352	0.0362	clec-222
Transcript:C03E10.6	WBGene00007283	CF3166_hsf1	DCD13_atg18	0.878597	20.9269	4.57401	0.0291	clec-222
Transcript:C03E10.6	WBGene00007283	CF3166_hsf1	DCD13_hsf1	0.878597	17.9303	4.35106	0.02915	clec-222
Transcript:C03E10.6	WBGene00007283	CF3166_hsf1	DCD13_L4440	0.878597	27.993	4.99372	0.02765	clec-222
Transcript:C03E10.6	WBGene00007283	CF3317_atg18	DCD13_atg18	1.9097	20.9269	3.45394	0.03155	clec-222
Transcript:C03E10.6	WBGene00007283	CF3317_atg18	DCD13_hsf1	1.9097	17.9303	3.23099	0.0361	clec-222
Transcript:C03E10.6	WBGene00007283	CF3317_atg18	DCD13_L4440	1.9097	27.993	3.87365	0.01835	clec-222
Transcript:C03E10.6	WBGene00007283	CF3317_L4440	DCD13_L4440	3.54753	27.993	2.98018	0.03875	clec-222
Transcript:C03E10.6	WBGene00007283	CF3649_hsf1	DCD13_L4440	3.06819	27.993	3.18961	0.0288	clec-222
Transcript:C03F11.1	WBGene00015387	CF3166_atg18	DCD13_L4440	2.05776	0	-inf	0.00065	kcnl-3	Small_conductance_calcium-activated_potassium_channel-like_protein_3
Transcript:C03F11.1	WBGene00015387	CF3166_hsf1	DCD13_L4440	1.59259	0	-inf	0.00055	kcnl-3	Small_conductance_calcium-activated_potassium_channel-like_protein_3
Transcript:C03F11.1	WBGene00015387	CF3317_atg18	DCD13_L4440	0.991924	0	-inf	0.0017	kcnl-3	Small_conductance_calcium-activated_potassium_channel-like_protein_3
Transcript:C03F11.1	WBGene00015387	CF3317_hsf1	DCD13_L4440	1.23502	0	-inf	0.0021	kcnl-3	Small_conductance_calcium-activated_potassium_channel-like_protein_3
Transcript:C03F11.1	WBGene00015387	DCD13_hsf1	DCD13_L4440	0.972905	0	-inf	0.00135	kcnl-3	Small_conductance_calcium-activated_potassium_channel-like_protein_3
Transcript:C03F11.3	WBGene00015389	CF3166_hsf1	DCD13_atg18	1.78117	11.9543	2.74664	0.0469	scav-1	Uncharacterized_protein_C03F11.3
Transcript:C03F11.3	WBGene00015389	CF3166_hsf1	DCD13_L4440	1.78117	12.8104	2.84642	0.04145	scav-1	Uncharacterized_protein_C03F11.3
Transcript:C03F11.3	WBGene00015389	CF3317_hsf1	DCD13_atg18	1.20662	11.9543	3.30849	0.0284	scav-1	Uncharacterized_protein_C03F11.3
Transcript:C03F11.3	WBGene00015389	CF3317_hsf1	DCD13_L4440	1.20662	12.8104	3.40827	0.0258	scav-1	Uncharacterized_protein_C03F11.3
Transcript:C03G5.11	WBGene00044339	CF3166_atg18	CF3317_hsf1	42.9255	3.43097	-3.64515	0.03375	nspc-4
Transcript:C03G5.11	WBGene00044339	CF3166_hsf1	CF3166_L4440	21.7057	161.42	2.89467	0.04045	nspc-4
Transcript:C03G5.11	WBGene00044339	CF3166_hsf1	CF3649_atg18	21.7057	138.979	2.67872	0.04935	nspc-4
Transcript:C03G5.11	WBGene00044339	CF3166_hsf1	CF3649_L4440	21.7057	150.651	2.79507	0.04415	nspc-4
Transcript:C03G5.11	WBGene00044339	CF3166_L4440	CF3317_atg18	161.42	24.8709	-2.69829	0.04955	nspc-4
Transcript:C03G5.11	WBGene00044339	CF3166_L4440	CF3317_hsf1	161.42	3.43097	-5.55606	0.02415	nspc-4
Transcript:C03G5.11	WBGene00044339	CF3317_hsf1	CF3317_L4440	3.43097	56.2916	4.03623	0.03135	nspc-4
Transcript:C03G5.11	WBGene00044339	CF3317_hsf1	CF3649_atg18	3.43097	138.979	5.34011	0.02705	nspc-4
Transcript:C03G5.11	WBGene00044339	CF3317_hsf1	CF3649_hsf1	3.43097	93.8915	4.77431	0.02725	nspc-4
Transcript:C03G5.11	WBGene00044339	CF3317_hsf1	CF3649_L4440	3.43097	150.651	5.45646	0.02705	nspc-4
Transcript:C03G5.11	WBGene00044339	CF3317_hsf1	DCD13_atg18	3.43097	114.274	5.05774	0.0271	nspc-4
Transcript:C03G5.11	WBGene00044339	CF3317_hsf1	DCD13_hsf1	3.43097	111.111	5.01725	0.0272	nspc-4
Transcript:C03G5.11	WBGene00044339	CF3317_hsf1	DCD13_L4440	3.43097	110.668	5.01148	0.0271	nspc-4
Transcript:C03G5.12	WBGene00044340	CF3166_L4440	CF3317_hsf1	5.92602	0	-inf	0.01055	nspc-5
Transcript:C03G5.12	WBGene00044340	CF3317_hsf1	CF3649_atg18	0	10.8276	inf	0.0042	nspc-5
Transcript:C03G5.12	WBGene00044340	CF3317_hsf1	CF3649_hsf1	0	6.66483	inf	0.00745	nspc-5
Transcript:C03G5.12	WBGene00044340	CF3317_hsf1	CF3649_L4440	0	9.36706	inf	0.0044	nspc-5
Transcript:C03G5.12	WBGene00044340	CF3317_hsf1	DCD13_atg18	0	5.34045	inf	0.013	nspc-5
Transcript:C03G5.12	WBGene00044340	CF3317_hsf1	DCD13_L4440	0	6.60494	inf	0.00865	nspc-5
Transcript:C03G5.2	WBGene00015392	CF3166_L4440	CF3317_hsf1	65.765	2.78927	-4.55936	0.03915	nspc-7
Transcript:C03G5.2	WBGene00015392	CF3317_hsf1	CF3649_atg18	2.78927	45.9971	4.04358	0.03825	nspc-7
Transcript:C03G5.2	WBGene00015392	CF3317_hsf1	CF3649_L4440	2.78927	64.564	4.53277	0.0367	nspc-7
Transcript:C03G5.2	WBGene00015392	CF3317_hsf1	DCD13_hsf1	2.78927	42.0723	3.91491	0.03955	nspc-7
Transcript:C03G5.2	WBGene00015392	CF3317_hsf1	DCD13_L4440	2.78927	38.1157	3.77243	0.0409	nspc-7
Transcript:C03G6.13	WBGene00015398	CF3166_L4440	CF3317_atg18	0.906266	0	-inf	0.01055	tag-293
Transcript:C03G6.13	WBGene00015398	CF3166_L4440	CF3317_L4440	0.906266	0	-inf	0.01055	tag-293
Transcript:C03G6.13	WBGene00015398	CF3166_L4440	CF3649_atg18	0.906266	0	-inf	0.01055	tag-293
Transcript:C03G6.13	WBGene00015398	CF3166_L4440	CF3649_L4440	0.906266	0	-inf	0.01055	tag-293
Transcript:C03G6.13	WBGene00015398	CF3166_L4440	DCD13_atg18	0.906266	0	-inf	0.01055	tag-293
Transcript:C03G6.13	WBGene00015398	CF3166_L4440	DCD13_L4440	0.906266	0	-inf	0.01055	tag-293
Transcript:C03G6.15	WBGene00015400	CF3166_atg18	CF3649_L4440	5.24697	28.0559	2.41875	0.0235	cyp-35A2	Cytochrome_P450_family
Transcript:C03G6.15	WBGene00015400	CF3166_hsf1	CF3166_L4440	1.0036	18.787	4.22648	0.0112	cyp-35A2	Cytochrome_P450_family
Transcript:C03G6.15	WBGene00015400	CF3166_hsf1	CF3317_L4440	1.0036	8.18436	3.02769	0.04155	cyp-35A2	Cytochrome_P450_family
Transcript:C03G6.15	WBGene00015400	CF3166_hsf1	CF3649_atg18	1.0036	14.7738	3.87979	0.0147	cyp-35A2	Cytochrome_P450_family
Transcript:C03G6.15	WBGene00015400	CF3166_hsf1	CF3649_L4440	1.0036	28.0559	4.80505	0.00765	cyp-35A2	Cytochrome_P450_family
Transcript:C03G6.15	WBGene00015400	CF3166_hsf1	DCD13_atg18	1.0036	10.3056	3.36018	0.0242	cyp-35A2	Cytochrome_P450_family
Transcript:C03G6.15	WBGene00015400	CF3166_hsf1	DCD13_L4440	1.0036	15.8653	3.98262	0.0138	cyp-35A2	Cytochrome_P450_family
Transcript:C03G6.15	WBGene00015400	CF3166_L4440	CF3317_hsf1	18.787	0.849835	-4.46641	0.00955	cyp-35A2	Cytochrome_P450_family
Transcript:C03G6.15	WBGene00015400	CF3317_atg18	CF3649_L4440	3.39328	28.0559	3.04755	0.033	cyp-35A2	Cytochrome_P450_family
Transcript:C03G6.15	WBGene00015400	CF3317_hsf1	CF3317_L4440	0.849835	8.18436	3.26761	0.03405	cyp-35A2	Cytochrome_P450_family
Transcript:C03G6.15	WBGene00015400	CF3317_hsf1	CF3649_atg18	0.849835	14.7738	4.11971	0.01315	cyp-35A2	Cytochrome_P450_family
Transcript:C03G6.15	WBGene00015400	CF3317_hsf1	CF3649_L4440	0.849835	28.0559	5.04498	0.0081	cyp-35A2	Cytochrome_P450_family
Transcript:C03G6.15	WBGene00015400	CF3317_hsf1	DCD13_atg18	0.849835	10.3056	3.6001	0.0201	cyp-35A2	Cytochrome_P450_family
Transcript:C03G6.15	WBGene00015400	CF3317_hsf1	DCD13_hsf1	0.849835	6.57109	2.95088	0.0444	cyp-35A2	Cytochrome_P450_family
Transcript:C03G6.15	WBGene00015400	CF3317_hsf1	DCD13_L4440	0.849835	15.8653	4.22255	0.0127	cyp-35A2	Cytochrome_P450_family
Transcript:C03G6.15	WBGene00015400	CF3649_hsf1	CF3649_L4440	3.23067	28.0559	3.1184	0.02885	cyp-35A2	Cytochrome_P450_family
Transcript:C03G6.15	WBGene00015400	CF3649_L4440	DCD13_hsf1	28.0559	6.57109	-2.0941	0.048	cyp-35A2	Cytochrome_P450_family
Transcript:C03G6.19	WBGene00005647	CF3166_atg18	DCD13_L4440	35.0374	7.81968	-2.16372	0.0435	srp-6
Transcript:C03H5.1.1	WBGene00015403	CF3166_hsf1	CF3166_L4440	1.14631	9.32486	3.02409	0.0403	clec-10
Transcript:C03H5.1.1	WBGene00015403	CF3166_hsf1	DCD13_atg18	1.14631	15.9201	3.79578	0.01625	clec-10
Transcript:C03H5.1.1	WBGene00015403	CF3166_hsf1	DCD13_hsf1	1.14631	20.8173	4.18272	0.0106	clec-10
Transcript:C03H5.1.1	WBGene00015403	CF3166_hsf1	DCD13_L4440	1.14631	17.4976	3.93209	0.01305	clec-10
Transcript:C03H5.1.1	WBGene00015403	CF3166_L4440	CF3317_hsf1	9.32486	0.684076	-3.76885	0.0234	clec-10
Transcript:C03H5.1.1	WBGene00015403	CF3317_hsf1	DCD13_atg18	0.684076	15.9201	4.54055	0.0145	clec-10
Transcript:C03H5.1.1	WBGene00015403	CF3317_hsf1	DCD13_hsf1	0.684076	20.8173	4.92748	0.0134	clec-10
Transcript:C03H5.1.1	WBGene00015403	CF3317_hsf1	DCD13_L4440	0.684076	17.4976	4.67685	0.01395	clec-10
Transcript:C03H5.1.1	WBGene00015403	CF3317_L4440	DCD13_hsf1	2.95529	20.8173	2.81641	0.04525	clec-10
Transcript:C03H5.1.1	WBGene00015403	CF3649_atg18	DCD13_hsf1	4.39177	20.8173	2.24491	0.03465	clec-10
Transcript:C03H5.1.1	WBGene00015403	CF3649_hsf1	DCD13_atg18	2.26148	15.9201	2.81551	0.04765	clec-10
Transcript:C03H5.1.1	WBGene00015403	CF3649_hsf1	DCD13_hsf1	2.26148	20.8173	3.20244	0.0285	clec-10
Transcript:C03H5.1.1	WBGene00015403	CF3649_hsf1	DCD13_L4440	2.26148	17.4976	2.95181	0.0372	clec-10
Transcript:C03H5.1.1	WBGene00015403	CF3649_L4440	DCD13_atg18	2.26468	15.9201	2.81347	0.0442	clec-10
Transcript:C03H5.1.1	WBGene00015403	CF3649_L4440	DCD13_hsf1	2.26468	20.8173	3.2004	0.0261	clec-10
Transcript:C03H5.1.1	WBGene00015403	CF3649_L4440	DCD13_L4440	2.26468	17.4976	2.94978	0.0336	clec-10
Transcript:C03H5.9	WBGene00206366	CF3166_atg18	CF3649_atg18	1.66604	0	-inf	0.0029	NA
Transcript:C03H5.9	WBGene00206366	CF3166_atg18	CF3649_L4440	1.66604	0	-inf	0.0029	NA
Transcript:C03H5.9	WBGene00206366	CF3317_atg18	CF3649_atg18	1.03255	0	-inf	0.0075	NA
Transcript:C03H5.9	WBGene00206366	CF3317_atg18	CF3649_L4440	1.03255	0	-inf	0.0075	NA
Transcript:C03H5.9	WBGene00206366	CF3649_atg18	DCD13_L4440	0	1.04383	inf	0.0077	NA
Transcript:C03H5.9	WBGene00206366	CF3649_L4440	DCD13_L4440	0	1.04383	inf	0.0077	NA
Transcript:C04A11.5	WBGene00007288	CF3166_atg18	DCD13_L4440	23.8496	0	-inf	5e-05	NA
Transcript:C04A11.5	WBGene00007288	CF3166_hsf1	DCD13_L4440	10.7126	0	-inf	0.0007	NA
Transcript:C04A11.5	WBGene00007288	CF3166_L4440	DCD13_L4440	5.43513	0	-inf	0.00255	NA
Transcript:C04A11.5	WBGene00007288	CF3317_atg18	DCD13_L4440	14.3817	0	-inf	0.00015	NA
Transcript:C04A11.5	WBGene00007288	CF3317_hsf1	DCD13_L4440	5.76295	0	-inf	0.0022	NA
Transcript:C04A11.5	WBGene00007288	CF3317_L4440	DCD13_L4440	6.31991	0	-inf	0.00225	NA
Transcript:C04A11.5	WBGene00007288	CF3649_atg18	DCD13_L4440	3.47752	0	-inf	0.00585	NA
Transcript:C04A11.5	WBGene00007288	CF3649_hsf1	DCD13_L4440	4.84944	0	-inf	0.0034	NA
Transcript:C04C3.4	WBGene00015414	CF3166_atg18	DCD13_atg18	0	33.8931	inf	0.01745	NA
Transcript:C04C3.4	WBGene00015414	CF3166_atg18	DCD13_L4440	0	42.9472	inf	0.013	NA
Transcript:C04C3.4	WBGene00015414	CF3166_hsf1	DCD13_atg18	0	33.8931	inf	0.01745	NA
Transcript:C04C3.4	WBGene00015414	CF3166_hsf1	DCD13_L4440	0	42.9472	inf	0.013	NA
Transcript:C04C3.4	WBGene00015414	CF3166_L4440	DCD13_atg18	0	33.8931	inf	0.01745	NA
Transcript:C04C3.4	WBGene00015414	CF3166_L4440	DCD13_L4440	0	42.9472	inf	0.013	NA
Transcript:C04C3.4	WBGene00015414	CF3317_L4440	DCD13_atg18	0	33.8931	inf	0.01745	NA
Transcript:C04C3.4	WBGene00015414	CF3317_L4440	DCD13_L4440	0	42.9472	inf	0.013	NA
Transcript:C04C3.4	WBGene00015414	CF3649_hsf1	DCD13_atg18	0	33.8931	inf	0.01745	NA
Transcript:C04C3.4	WBGene00015414	CF3649_hsf1	DCD13_L4440	0	42.9472	inf	0.013	NA
Transcript:C04C3.5b	WBGene00001119	CF3166_hsf1	DCD13_hsf1	2.91005	0.000940906	-11.5947	0.0467	dyf-3	Clusterin-associated_protein_1_homolog
Transcript:C04C3.5b	WBGene00001119	CF3649_atg18	DCD13_hsf1	3.0504	0.000940906	-11.6627	0.04175	dyf-3	Clusterin-associated_protein_1_homolog
Transcript:C04C3.5b	WBGene00001119	CF3649_hsf1	DCD13_hsf1	4.68537	0.000940906	-12.2818	0.0407	dyf-3	Clusterin-associated_protein_1_homolog
Transcript:C04C3.5b	WBGene00001119	CF3649_L4440	DCD13_hsf1	2.59083	0.000940906	-11.4271	0.0436	dyf-3	Clusterin-associated_protein_1_homolog
Transcript:C04C3.5b	WBGene00001119	DCD13_atg18	DCD13_hsf1	3.44719	0.000940906	-11.8391	0.04165	dyf-3	Clusterin-associated_protein_1_homolog
Transcript:C04C3.5b	WBGene00001119	DCD13_hsf1	DCD13_L4440	0.000940906	4.6083	12.2579	0.03865	dyf-3	Clusterin-associated_protein_1_homolog
Transcript:C04E12.4	WBGene00015434	CF3317_hsf1	DCD13_hsf1	0.521229	4.33002	3.05438	0.04475	NA
Transcript:C04E12.5	WBGene00015435	CF3166_atg18	CF3317_L4440	0	0.946738	inf	0.0046	NA
Transcript:C04F12.16	WBGene00219286	CF3166_atg18	DCD13_L4440	10.8754	0	-inf	0.014	NA
Transcript:C04F12.16	WBGene00219286	CF3166_hsf1	DCD13_L4440	10.6319	0	-inf	0.0147	NA
Transcript:C04F12.16	WBGene00219286	CF3317_atg18	DCD13_L4440	12.8385	0	-inf	0.00785	NA
Transcript:C04F12.7	WBGene00007301	CF3166_atg18	CF3317_hsf1	0.97591	0	-inf	0.01915	NA
Transcript:C04F12.7	WBGene00007301	CF3166_atg18	DCD13_atg18	0.97591	0	-inf	0.01915	NA
Transcript:C04F12.7	WBGene00007301	CF3166_atg18	DCD13_L4440	0.97591	0	-inf	0.01915	NA
Transcript:C04F12.7	WBGene00007301	CF3166_L4440	CF3317_hsf1	1.09718	0	-inf	0.0142	NA
Transcript:C04F12.7	WBGene00007301	CF3166_L4440	DCD13_atg18	1.09718	0	-inf	0.0142	NA
Transcript:C04F12.7	WBGene00007301	CF3166_L4440	DCD13_L4440	1.09718	0	-inf	0.0142	NA
Transcript:C04F12.7	WBGene00007301	CF3317_hsf1	DCD13_hsf1	0	1.13577	inf	0.0128	NA
Transcript:C04F12.7	WBGene00007301	DCD13_atg18	DCD13_hsf1	0	1.13577	inf	0.0128	NA
Transcript:C04F12.7	WBGene00007301	DCD13_hsf1	DCD13_L4440	1.13577	0	-inf	0.0135	NA
Transcript:C04F12.9	WBGene00007303	CF3317_atg18	CF3649_hsf1	54.4785	2.27048	-4.58462	0.0155	rnh-1.3
Transcript:C04F12.9	WBGene00007303	CF3317_atg18	CF3649_L4440	54.4785	7.25237	-2.90916	0.0412	rnh-1.3
Transcript:C04F12.9	WBGene00007303	CF3317_hsf1	CF3649_hsf1	28.7957	2.27048	-3.66478	0.0269	rnh-1.3
Transcript:C04F12.9	WBGene00007303	CF3317_L4440	CF3649_atg18	68.5939	8.61183	-2.99369	0.03885	rnh-1.3
Transcript:C04F12.9	WBGene00007303	CF3317_L4440	CF3649_hsf1	68.5939	2.27048	-4.91701	0.0146	rnh-1.3
Transcript:C04F12.9	WBGene00007303	CF3317_L4440	CF3649_L4440	68.5939	7.25237	-3.24156	0.02895	rnh-1.3
Transcript:C04F12.9	WBGene00007303	CF3649_hsf1	DCD13_atg18	2.27048	43.3343	4.25444	0.0183	rnh-1.3
Transcript:C04F12.9	WBGene00007303	CF3649_hsf1	DCD13_hsf1	2.27048	20.1517	3.14983	0.04085	rnh-1.3
Transcript:C04F12.9	WBGene00007303	CF3649_hsf1	DCD13_L4440	2.27048	52.7162	4.53717	0.01715	rnh-1.3
Transcript:C04F12.9	WBGene00007303	CF3649_L4440	DCD13_L4440	7.25237	52.7162	2.86172	0.0426	rnh-1.3
Transcript:C04F5.7	WBGene00015449	CF3166_hsf1	CF3166_L4440	0.775321	13.0772	4.07612	0.0141	ugt-63	Putative_UDP-glucuronosyltransferase_ugt-63
Transcript:C04F5.7	WBGene00015449	CF3166_hsf1	CF3317_L4440	0.775321	7.16318	3.20774	0.0334	ugt-63	Putative_UDP-glucuronosyltransferase_ugt-63
Transcript:C04F5.7	WBGene00015449	CF3166_hsf1	CF3649_L4440	0.775321	8.55016	3.46309	0.02715	ugt-63	Putative_UDP-glucuronosyltransferase_ugt-63
Transcript:C04F5.7	WBGene00015449	CF3166_hsf1	DCD13_atg18	0.775321	5.61987	2.85767	0.04875	ugt-63	Putative_UDP-glucuronosyltransferase_ugt-63
Transcript:C04F5.7	WBGene00015449	CF3166_L4440	CF3649_atg18	13.0772	1.71202	-2.93329	0.0397	ugt-63	Putative_UDP-glucuronosyltransferase_ugt-63
Transcript:C04F5.7	WBGene00015449	CF3166_L4440	CF3649_hsf1	13.0772	0.467969	-4.8045	0.01495	ugt-63	Putative_UDP-glucuronosyltransferase_ugt-63
Transcript:C04F5.7	WBGene00015449	CF3317_L4440	CF3649_hsf1	7.16318	0.467969	-3.93612	0.0222	ugt-63	Putative_UDP-glucuronosyltransferase_ugt-63
Transcript:C04F5.7	WBGene00015449	CF3649_hsf1	CF3649_L4440	0.467969	8.55016	4.19147	0.02075	ugt-63	Putative_UDP-glucuronosyltransferase_ugt-63
Transcript:C04F5.7	WBGene00015449	CF3649_hsf1	DCD13_atg18	0.467969	5.61987	3.58605	0.0279	ugt-63	Putative_UDP-glucuronosyltransferase_ugt-63
Transcript:C04F5.7	WBGene00015449	CF3649_hsf1	DCD13_L4440	0.467969	5.16765	3.46503	0.03175	ugt-63	Putative_UDP-glucuronosyltransferase_ugt-63
Transcript:C04F6.1	WBGene00006929	CF3166_atg18	CF3317_hsf1	3251.1	924.439	-1.81428	0.0319	vit-5	Vitellogenin-5
Transcript:C04F6.1	WBGene00006929	CF3166_hsf1	CF3649_atg18	1244.48	3869.53	1.63661	0.01365	vit-5	Vitellogenin-5
[truncated: 32,041 more rows]

## Sheet: regulated 
Sheet 2: Genes significantly regulated in transgenics with pharyngeal KIN-19 or RHO-1 aggregation and not in controls
Transcript ID	Wormbase Gene ID	Sample 1	Sample2	Expression1	Expression2	Log2 (Expression Fold Change)	p-value	Locus tag	Description
Transcript:C09D4.5.3	WBGene00004431	CF3166_atg18	CF3166_L4440	273.046	0	-inf	0.01245	rpl-19	60S_ribosomal_protein_L19
Transcript:C10E2.4	WBGene00015674	CF3166_atg18	CF3166_L4440	1.79698	0	-inf	0.01915	NA
Transcript:C31H2.3	WBGene00016293	CF3166_atg18	CF3166_L4440	1.96773	0	-inf	0.0047	NA
Transcript:F19G12.8	WBGene00195184	CF3166_atg18	CF3166_L4440	5.57672	0	-inf	0.01915	NA
Transcript:F49E11.7	WBGene00009893	CF3166_atg18	CF3166_L4440	16.2148	0	-inf	5e-05	NA
Pseudogene:F33E2.8	WBGene00045254	CF3166_atg18	CF3166_L4440	1.12213	0	-inf	0.02715	NA
Pseudogene:Y113G7B.26	WBGene00013770	CF3166_atg18	CF3166_L4440	13.1644	0	-inf	0.0047	NA
Transcript:B0478.3	WBGene00015202	CF3166_atg18	CF3166_L4440	1.90326	0	-inf	0.01915	NA
Transcript:C01B7.8	WBGene00195328	CF3166_atg18	CF3166_L4440	1.91208	0	-inf	0.00485	NA
Transcript:C05B5.2	WBGene00007320	CF3166_atg18	CF3166_L4440	1.25811	0	-inf	0.014	NA
Transcript:C07C7.1.1	WBGene00007411	CF3166_atg18	CF3166_L4440	0.970874	0	-inf	0.03645	NA
Transcript:C33F10.11b.2	WBGene00016357	CF3166_atg18	CF3166_L4440	0.835661	0	-inf	0.0423	NA
Transcript:C39E6.2	WBGene00016537	CF3166_atg18	CF3166_L4440	1.72013	0	-inf	0.01915	NA
Transcript:C55B6.5	WBGene00016941	CF3166_atg18	CF3166_L4440	2.4791	0	-inf	0.01915	NA
Transcript:F11E6.10a	WBGene00008713	CF3166_atg18	CF3166_L4440	1.20929	0	-inf	0.0272	NA
Transcript:F19B6.10	WBGene00235298	CF3166_atg18	CF3166_L4440	26.6212	0	-inf	0.01915	NA
Transcript:F42G9.6a	WBGene00018364	CF3166_atg18	CF3166_L4440	9.21438	0	-inf	0.01695	dagl-2
Transcript:F47E1.5	WBGene00044785	CF3166_atg18	CF3166_L4440	3.57828	0	-inf	0.01915	NA
Transcript:F53C11.4b.1	WBGene00009974	CF3166_atg18	CF3166_L4440	17.4023	0	-inf	0.03675	NA
Transcript:K03A11.2	WBGene00010520	CF3166_atg18	CF3166_L4440	6.04621	0	-inf	0.0095	cpx-2
Transcript:M6.11	WBGene00206478	CF3166_atg18	CF3166_L4440	1.7837	0	-inf	0.01915	NA
Transcript:T09A12.1	WBGene00020372	CF3166_atg18	CF3166_L4440	1.10135	0	-inf	0.00565	NA
Transcript:T15B7.17	WBGene00020529	CF3166_atg18	CF3166_L4440	1.60063	0	-inf	0.00775	NA
Transcript:W06F12.3	WBGene00012307	CF3166_atg18	CF3166_L4440	1.39981	0	-inf	0.00385	NA
Transcript:W09B6.1b	WBGene00004076	CF3166_atg18	CF3166_L4440	0.879878	0	-inf	0.04705	pod-2
Transcript:W09B7.2	WBGene00021107	CF3166_atg18	CF3166_L4440	0.859724	0	-inf	0.01035	NA
Transcript:Y102E9.3	WBGene00022421	CF3166_atg18	CF3166_L4440	2.8404	0	-inf	0.01915	NA
Transcript:Y47D3B.3	WBGene00012940	CF3166_atg18	CF3166_L4440	0.841008	0	-inf	0.014	NA
Transcript:Y53F4B.23	WBGene00013169	CF3166_atg18	CF3166_L4440	1.00993	0	-inf	0.014	NA
Transcript:Y7A5A.22	WBGene00235152	CF3166_atg18	CF3166_L4440	1.39663	0	-inf	0.01915	NA
Transcript:ZC239.5	WBGene00022568	CF3166_atg18	CF3166_L4440	2.06011	0	-inf	0.0047	NA
Transcript:C25F9.5.1	WBGene00007725	CF3166_atg18	CF3166_L4440	14.5223	0.000197014	-16.1696	0.02935	NA
Transcript:R08C7.12c	WBGene00019955	CF3166_atg18	CF3166_L4440	6.14337	0.000129369	-15.5353	0.03475	NA
Transcript:F59B2.5a	WBGene00010309	CF3166_atg18	CF3166_L4440	7.75679	0.000214401	-15.1429	0.02235	rpn-6.2	Probable_26S_proteasome_regulatory_subunit_rpn-6.2
Transcript:K04H4.2c.3	WBGene00010573	CF3166_atg18	CF3166_L4440	1.73578	5.26268e-05	-15.0094	0.04455	NA
Transcript:K02G10.3.2	WBGene00019345	CF3166_atg18	CF3166_L4440	2.68964	0.000140486	-14.2247	0.0323	tmem-135
Transcript:F22E12.4e.2	WBGene00001178	CF3166_atg18	CF3166_L4440	3.21391	0.000173025	-14.1811	0.0446	egl-9	Hypoxia-inducible_factor_prolyl_hydroxylase
Transcript:M01F1.5.2	WBGene00010811	CF3166_atg18	CF3166_L4440	7.05578	0.000385168	-14.161	0.04145	hmit-1.3
Transcript:C47A4.2c	WBGene00008123	CF3166_atg18	CF3166_L4440	1.98569	0.000152055	-13.6728	0.0269	ent-4
Transcript:F11E6.11a	WBGene00023501	CF3166_atg18	CF3166_L4440	28.2832	0.00229847	-13.587	0.042	NA
Transcript:W04D2.3a.2	WBGene00002133	CF3166_atg18	CF3166_L4440	8.94418	0.00100828	-13.1148	0.04625	inx-11	Innexin
Transcript:H12D21.7c	WBGene00010383	CF3166_atg18	CF3166_L4440	5.66703	0.000679542	-13.0257	0.0458	mpst-3
Transcript:T14B1.1.3	WBGene00011763	CF3166_atg18	CF3166_L4440	2.24701	0.000323972	-12.7599	0.04995	NA
Transcript:C01B10.4c	WBGene00015279	CF3166_atg18	CF3166_L4440	1.87304	0.000304665	-12.5859	0.0441	NA
Transcript:Y57G11C.42f	WBGene00013331	CF3166_atg18	CF3166_L4440	1.35076	0.000290772	-12.1816	0.03095	NA
Transcript:M04C9.3a	WBGene00010858	CF3166_atg18	CF3166_L4440	2.37215	0.000767787	-11.5932	0.0482	NA
Transcript:Y46G5A.24	WBGene00012914	CF3166_atg18	CF3166_L4440	6.33683	0.37828	-4.06624	0.0307	bcmo-1
Transcript:ZC47.4	WBGene00013837	CF3166_atg18	CF3166_L4440	18.8868	1.26391	-3.90141	0.017	fbxa-30
Transcript:C31B8.4	WBGene00016281	CF3166_atg18	CF3166_L4440	7.69766	0.576947	-3.73791	0.03445	NA
Transcript:C30H6.12a	WBGene00044238	CF3166_atg18	CF3166_L4440	39.8469	3.51742	-3.50188	0.02135	NA
Transcript:T28D6.2	WBGene00006533	CF3166_atg18	CF3166_L4440	95.7765	8.71792	-3.45762	0.00375	tba-7
Transcript:C34D4.11a	WBGene00016403	CF3166_atg18	CF3166_L4440	27.3756	3.03439	-3.17341	0.0462	grsp-3
Transcript:R02F11.2	WBGene00019840	CF3166_atg18	CF3166_L4440	9.76632	1.08593	-3.16889	0.04485	NA
Transcript:F08G5.4	WBGene00000704	CF3166_atg18	CF3166_L4440	15.9283	1.79076	-3.15295	0.03375	col-130
Transcript:C07G3.2	WBGene00015574	CF3166_atg18	CF3166_L4440	53.8611	6.93212	-2.95788	0.03305	irg-1
Transcript:R10E8.8.1	WBGene00011213	CF3166_atg18	CF3166_L4440	124.893	16.1729	-2.94904	0.0093	NA
Transcript:W04B5.2	WBGene00021019	CF3166_atg18	CF3166_L4440	7.81132	1.04739	-2.89876	0.04455	NA
Transcript:F35E8.8	WBGene00001786	CF3166_atg18	CF3166_L4440	13.067	1.8017	-2.8585	0.0453	gst-38
Transcript:K06A9.1b	WBGene00019435	CF3166_atg18	CF3166_L4440	4.8013	0.671777	-2.83737	0.04655	NA
Transcript:F23F12.12	WBGene00017756	CF3166_atg18	CF3166_L4440	121.204	16.9746	-2.83599	0.0164	NA
Transcript:F56D6.8	WBGene00044292	CF3166_atg18	CF3166_L4440	621.361	88.5515	-2.81084	0.04045	NA
Transcript:F46C5.10	WBGene00009785	CF3166_atg18	CF3166_L4440	48.4049	7.22388	-2.74431	0.0498	NA
Transcript:F18E3.12	WBGene00045275	CF3166_atg18	CF3166_L4440	71.8037	10.7635	-2.73791	0.0446	NA
Transcript:R02D5.7	WBGene00010980	CF3166_atg18	CF3166_L4440	35.164	5.61122	-2.64771	0.04185	NA
Transcript:C02H6.2	WBGene00015362	CF3166_atg18	CF3166_L4440	43.8607	7.15647	-2.61561	0.0137	fbxa-105
Transcript:F14F9.3	WBGene00017466	CF3166_atg18	CF3166_L4440	16.2136	2.71727	-2.57697	0.01435	NA
Transcript:C49A9.6	WBGene00016760	CF3166_atg18	CF3166_L4440	33.0567	5.56308	-2.57099	0.01495	NA
Transcript:C29F9.4	WBGene00016219	CF3166_atg18	CF3166_L4440	64.2644	10.9946	-2.54723	0.01865	NA
Transcript:F53A9.1	WBGene00018724	CF3166_atg18	CF3166_L4440	173.429	31.9058	-2.44245	0.0224	NA
Transcript:F44C8.3	WBGene00003617	CF3166_atg18	CF3166_L4440	34.2627	7.03651	-2.28371	0.0277	nhr-18	Nuclear_hormone_receptor_family_member_nhr-18
Transcript:F16C3.2	WBGene00008886	CF3166_atg18	CF3166_L4440	46.2474	9.5726	-2.27239	0.03685	NA
Transcript:T05B11.1	WBGene00020245	CF3166_atg18	CF3166_L4440	33.9903	7.257	-2.22768	0.03715	NA
Transcript:Y46G5A.21	WBGene00012911	CF3166_atg18	CF3166_L4440	50.2799	10.7765	-2.22209	0.0187	acl-7	Putative_1-acyl-sn-glycerol-3-phosphate_acyltransferase_acl-7
Transcript:H23L24.5	WBGene00004052	CF3166_atg18	CF3166_L4440	50.0361	10.8345	-2.20733	0.0174	parg-2	Poly(ADP-ribose)_glycohydrolase_2
Transcript:D1086.9	WBGene00008396	CF3166_atg18	CF3166_L4440	110.09	24.7091	-2.15557	0.00315	NA
Transcript:F55A12.7	WBGene00000150	CF3166_atg18	CF3166_L4440	86.7291	19.8756	-2.12552	0.01445	apm-1
Transcript:Y39D8C.1	WBGene00000022	CF3166_atg18	CF3166_L4440	20.4492	4.80799	-2.08854	0.01495	abt-4
Transcript:F58A3.5	WBGene00010225	CF3166_atg18	CF3166_L4440	150.27	36.4102	-2.04514	0.0262	ttr-31
Transcript:C34F11.3a	WBGene00016415	CF3166_atg18	CF3166_L4440	149.442	38.1085	-1.9714	0.00715	ampd-1
Transcript:F16H6.10	WBGene00008900	CF3166_atg18	CF3166_L4440	63.9613	16.679	-1.93917	0.03565	NA
Transcript:F22H10.3.2	WBGene00017727	CF3166_atg18	CF3166_L4440	1427.56	378.409	-1.91553	0.02565	NA
Transcript:F43C11.7	WBGene00018384	CF3166_atg18	CF3166_L4440	100.506	26.7034	-1.91218	0.03925	NA
Transcript:Y43C5A.3	WBGene00012783	CF3166_atg18	CF3166_L4440	400.84	107.639	-1.89683	0.0092	NA
Transcript:T07A9.9a.2	WBGene00020297	CF3166_atg18	CF3166_L4440	480.062	130.462	-1.87959	0.01925	nog-1
Transcript:T25B6.2	WBGene00020788	CF3166_atg18	CF3166_L4440	37.0982	10.1524	-1.86953	0.0272	nep-22
Transcript:T16G1.7	WBGene00011801	CF3166_atg18	CF3166_L4440	39.6197	11.2638	-1.81453	0.0405	NA
Transcript:F29G6.3a.1	WBGene00009259	CF3166_atg18	CF3166_L4440	55.3111	15.8614	-1.80205	0.04845	hpo-34
Transcript:H36L18.2a	WBGene00010424	CF3166_atg18	CF3166_L4440	257.358	76.5173	-1.74992	0.0359	NA
Transcript:W07G4.5	WBGene00012339	CF3166_atg18	CF3166_L4440	112.293	34.5829	-1.69914	0.0498	NA
Transcript:C18B2.5a	WBGene00015956	CF3166_atg18	CF3166_L4440	35.4691	11.2913	-1.65135	0.04685	NA
Transcript:K07C10.1	WBGene00004227	CF3166_atg18	CF3166_L4440	41.3941	13.4118	-1.62592	0.02965	ptr-13
Transcript:K06A1.5	WBGene00019427	CF3166_atg18	CF3166_L4440	90.8289	30.2483	-1.5863	0.0281	atg-16.2	Autophagic-related_protein_16.2
Transcript:T04F8.8a	WBGene00011446	CF3166_atg18	CF3166_L4440	1035.58	344.885	-1.58625	0.01005	NA
Transcript:F37C4.5a.1	WBGene00018145	CF3166_atg18	CF3166_L4440	371.248	124.862	-1.57205	0.03395	NA
Transcript:F42D1.2	WBGene00009628	CF3166_atg18	CF3166_L4440	84.5904	28.9938	-1.54475	0.0474	tatn-1
Transcript:C50F4.13	WBGene00001909	CF3166_atg18	CF3166_L4440	438.263	151.034	-1.53692	0.0466	his-35	Histone_H2A
Transcript:Y58A7A.5	WBGene00021979	CF3166_atg18	CF3166_L4440	105.695	37.207	-1.50626	0.04505	NA
Transcript:B0563.4	WBGene00006479	CF3166_atg18	CF3166_L4440	226.017	82.2702	-1.45799	0.0344	tmbi-4	Transmembrane_BAX_inhibitor_motif-containing_protein_4
Transcript:C01C10.3	WBGene00015295	CF3166_atg18	CF3166_L4440	105.24	39.231	-1.42362	0.0477	acl-12	Putative_1-acyl-sn-glycerol-3-phosphate_acyltransferase_acl-12
Transcript:Y79H2A.1a	WBGene00000273	CF3166_atg18	CF3166_L4440	2041.98	761.309	-1.42341	0.0244	brp-1
Transcript:C14F11.5a	WBGene00002024	CF3166_atg18	CF3166_L4440	243.624	93.4034	-1.38311	0.0321	hsp-43
Transcript:C42D8.2a.1	WBGene00006926	CF3166_atg18	CF3166_L4440	3595.86	1646.39	-1.12703	5e-05	vit-2
Transcript:C42D8.2a.2	WBGene00006926	CF3166_atg18	CF3166_L4440	3347.1	1736.21	-0.946969	5e-05	vit-2
Transcript:W03F9.11	WBGene00044512	CF3166_atg18	CF3166_L4440	2.03407	1.14341	-0.831019	0.00595	NA
Transcript:Y22D7AL.5a.2	WBGene00002025	CF3166_atg18	CF3166_L4440	68.9952	176.426	1.3545	0.044	hsp-60
Transcript:K11D2.2.2	WBGene00010769	CF3166_atg18	CF3166_L4440	30.3601	94.9186	1.64451	0.03145	asah-1	Acid_ceramidase
Transcript:ZK721.2	WBGene00006764	CF3166_atg18	CF3166_L4440	40.0816	131.236	1.71115	0.04645	unc-27	Troponin_I_2
Transcript:W07B8.5	WBGene00000785	CF3166_atg18	CF3166_L4440	48.9093	162.89	1.73571	0.0174	cpr-5	Cathepsin_B-like_cysteine_proteinase_5
Transcript:T13B5.5	WBGene00020472	CF3166_atg18	CF3166_L4440	55.0768	189.981	1.78634	0.01815	lips-11
Transcript:T09F3.3.2	WBGene00001683	CF3166_atg18	CF3166_L4440	70.7859	313.794	2.14828	0.0188	gpd-1	Glyceraldehyde-3-phosphate_dehydrogenase_1
Transcript:F46E10.1a	WBGene00018488	CF3166_atg18	CF3166_L4440	9.36603	42.3263	2.17605	0.03825	acs-1	long-chain-fatty-acid-CoA_ligase
Transcript:F58G1.4	WBGene00010266	CF3166_atg18	CF3166_L4440	9.19267	44.1332	2.26331	0.03115	dct-18
Transcript:W04E12.8	WBGene00012253	CF3166_atg18	CF3166_L4440	51.106	247.688	2.27696	0.00545	clec-50
Transcript:C14C6.5a	WBGene00015759	CF3166_atg18	CF3166_L4440	55.5336	270.135	2.28225	0.00655	NA
Transcript:F58B3.1	WBGene00003093	CF3166_atg18	CF3166_L4440	20.0502	101.958	2.34629	0.0348	lys-4
Transcript:ZK6.11a	WBGene00022645	CF3166_atg18	CF3166_L4440	7.5059	45.8945	2.61223	0.04355	NA
Transcript:F55A12.4c	WBGene00000966	CF3166_atg18	CF3166_L4440	1.9167	16.6359	3.1176	0.03255	dhs-2
Transcript:C23H4.3	WBGene00007692	CF3166_atg18	CF3166_L4440	0.36535	3.28599	3.16898	0.0441	NA
Transcript:F36D3.9	WBGene00000782	CF3166_atg18	CF3166_L4440	1.86497	16.9944	3.18784	0.0281	cpr-2	Cathepsin_B-like_cysteine_proteinase_2
Transcript:F28A12.4.2	WBGene00017881	CF3166_atg18	CF3166_L4440	2.69778	25.3114	3.22994	0.02305	asp-13	Aspartic_protease_13
Transcript:Y16B4A.2	WBGene00012445	CF3166_atg18	CF3166_L4440	0.224876	2.28943	3.34778	0.02405	NA
Transcript:C14A6.1	WBGene00007565	CF3166_atg18	CF3166_L4440	1.89738	27.0574	3.83394	0.01505	clec-48
Transcript:W03H9.2a	WBGene00012228	CF3166_atg18	CF3166_L4440	0.00108466	3.42734	11.6256	0.04785	NA
Transcript:F15B9.8.2	WBGene00008851	CF3166_atg18	CF3166_L4440	0.00100086	4.14759	12.0168	0.04935	NA
Transcript:T19H12.1b	WBGene00020587	CF3166_atg18	CF3166_L4440	0.000296367	1.6263	12.4219	0.04285	ugt-9	Putative_UDP-glucuronosyltransferase_ugt-9
Transcript:H41C03.3.1	WBGene00019270	CF3166_atg18	CF3166_L4440	0.000334318	1.98583	12.5362	0.0465	NA
Transcript:C16B8.1.2	WBGene00003007	CF3166_atg18	CF3166_L4440	0.00057744	3.56985	12.5939	0.04275	lin-18
Transcript:W05B5.1c	WBGene00012274	CF3166_atg18	CF3166_L4440	0.0014029	9.71999	12.7583	0.0454	NA
Transcript:C34E11.3b	WBGene00044079	CF3166_atg18	CF3166_L4440	0.000149422	1.2228	12.9985	0.0387	tag-241
Transcript:F28H1.4b.2	WBGene00017909	CF3166_atg18	CF3166_L4440	0.000291187	2.41341	13.0168	0.0467	NA
Transcript:T10E10.2.1	WBGene00000740	CF3166_atg18	CF3166_L4440	0.000357034	3.27772	13.1643	0.028	col-167
Transcript:F22E12.4e.1	WBGene00001178	CF3166_atg18	CF3166_L4440	0.000378392	3.96622	13.3556	0.0425	egl-9	Hypoxia-inducible_factor_prolyl_hydroxylase
Transcript:K09G1.4d	WBGene00001053	CF3166_atg18	CF3166_L4440	9.6572e-05	1.01945	13.3658	0.0468	dop-2
Transcript:C47A4.2a	WBGene00008123	CF3166_atg18	CF3166_L4440	0.000345915	4.84546	13.7739	0.0483	ent-4
Transcript:C14F11.4a	WBGene00015780	CF3166_atg18	CF3166_L4440	0.000200237	3.10973	13.9228	0.0212	NA
Transcript:C14C10.2b	WBGene00007585	CF3166_atg18	CF3166_L4440	0.000254545	3.98883	13.9358	0.0363	NA
Transcript:T12A7.2a.1	WBGene00011723	CF3166_atg18	CF3166_L4440	7.62097e-05	2.62794	15.0736	0.03585	NA
Transcript:W10G11.20.1	WBGene00021149	CF3166_atg18	CF3166_L4440	0.000670457	26.7443	15.2837	0.0462	dnc-3
Transcript:ZK484.2a.3	WBGene00001819	CF3166_atg18	CF3166_L4440	0.000145847	5.88719	15.3008	0.03795	haf-9
Pseudogene:F21F8.2	WBGene00017677	CF3166_atg18	CF3166_L4440	0	1.0428	inf	0.008	NA
Transcript:B0250.18a	WBGene00206505	CF3166_atg18	CF3166_L4440	0	19.2663	inf	0.0484	NA
Transcript:C08F11.1	WBGene00007450	CF3166_atg18	CF3166_L4440	0	0.918029	inf	0.02385	NA
Transcript:C09D4.5.4	WBGene00004431	CF3166_atg18	CF3166_L4440	0	16.1339	inf	0.0404	rpl-19	60S_ribosomal_protein_L19
Transcript:F08H9.2	WBGene00008590	CF3166_atg18	CF3166_L4440	0	1.7699	inf	0.01375	NA
Transcript:F35F10.5	WBGene00018055	CF3166_atg18	CF3166_L4440	0	2.01682	inf	0.008	NA
Transcript:F58G6.3	WBGene00010274	CF3166_atg18	CF3166_L4440	0	5.36742	inf	0.0027	NA
Transcript:T19D7.5	WBGene00020573	CF3166_atg18	CF3166_L4440	0	0.867966	inf	0.04955	NA
Transcript:Y102A11A.1	WBGene00022411	CF3166_atg18	CF3166_L4440	0	1.07873	inf	0.008	NA
Transcript:Y38F2AR.17	WBGene00197860	CF3166_atg18	CF3166_L4440	0	2.82378	inf	0.0484	NA
Pseudogene:C08A9.11	WBGene00045273	CF3166_atg18	CF3166_L4440	0	2.56413	inf	0.01375	NA
Transcript:C12D8.18	WBGene00044174	CF3166_atg18	CF3166_L4440	0	9.38684	inf	0.003	fipr-5
Transcript:C27C7.3	WBGene00003664	CF3166_atg18	CF3166_L4440	0	0.845737	inf	0.01125	nhr-74
Transcript:F01D5.3	WBGene00008494	CF3166_atg18	CF3166_L4440	0	7.73554	inf	0.00145	NA
Transcript:F01E11.3	WBGene00017156	CF3166_atg18	CF3166_L4440	0	0.918696	inf	0.00825	NA
Transcript:F07B7.2	WBGene00017186	CF3166_atg18	CF3166_L4440	0	1.08738	inf	0.008	NA
Transcript:F08F8.9a.2	WBGene00017274	CF3166_atg18	CF3166_L4440	0	18.7114	inf	0.04335	NA
Transcript:F22G12.8	WBGene00044712	CF3166_atg18	CF3166_L4440	0	1.00197	inf	0.01375	NA
Transcript:F22H10.6	WBGene00017730	CF3166_atg18	CF3166_L4440	0	3.32002	inf	0.0025	NA
Transcript:F28H7.4	WBGene00009238	CF3166_atg18	CF3166_L4440	0	1.61291	inf	0.0086	NA
Transcript:H25K10.4	WBGene00010413	CF3166_atg18	CF3166_L4440	0	5.38447	inf	0.0054	NA
Transcript:K01G5.9.2	WBGene00010480	CF3166_atg18	CF3166_L4440	0	11.996	inf	0.02905	NA
Transcript:K02A6.2	WBGene00019293	CF3166_atg18	CF3166_L4440	0	1.97472	inf	0.01075	NA
Transcript:W06D4.3	WBGene00012297	CF3166_atg18	CF3166_L4440	0	0.8801	inf	0.01375	NA
Transcript:Y38E10A.5	WBGene00012583	CF3166_atg18	CF3166_L4440	0	1.41115	inf	0.00275	clec-4
Transcript:Y39G8B.7	WBGene00012727	CF3166_atg18	CF3166_L4440	0	1.4258	inf	0.01375	NA
Transcript:Y55F3AL.1f	WBGene00004047	CF3166_atg18	CF3166_L4440	0	5.47114	inf	0.0317	plx-1
Transcript:C10E2.4	WBGene00015674	CF3166_hsf1	CF3166_L4440	2.63511	0	-inf	0.0071	NA
Transcript:C31H2.3	WBGene00016293	CF3166_hsf1	CF3166_L4440	4.48858	0	-inf	0.0012	NA
Transcript:C53A5.11	WBGene00008269	CF3166_hsf1	CF3166_L4440	3.89419	0	-inf	0.00015	NA
Transcript:F19G12.8	WBGene00195184	CF3166_hsf1	CF3166_L4440	7.26915	0	-inf	0.00985	NA
Transcript:F26F2.4a	WBGene00009169	CF3166_hsf1	CF3166_L4440	65.2011	0	-inf	5e-05	NA
Transcript:F49E11.7	WBGene00009893	CF3166_hsf1	CF3166_L4440	6.10954	0	-inf	5e-05	NA
Transcript:Y9C9A.12	WBGene00021179	CF3166_hsf1	CF3166_L4440	3.57691	0	-inf	0.0009	fbxa-86
Transcript:ZK180.8a	WBGene00195011	CF3166_hsf1	CF3166_L4440	1.18651	0	-inf	0.00415	NA
Transcript:ZK180.8b	WBGene00195011	CF3166_hsf1	CF3166_L4440	8.52263	0	-inf	0.0042	NA
Pseudogene:C33C12.6	WBGene00016338	CF3166_hsf1	CF3166_L4440	1.60776	0	-inf	0.0026	NA
Pseudogene:Y105C5B.30	WBGene00044085	CF3166_hsf1	CF3166_L4440	1.46458	0	-inf	0.00235	NA
Transcript:B0281.8	WBGene00015114	CF3166_hsf1	CF3166_L4440	2.32478	0	-inf	0.0022	NA
Transcript:B0416.2	WBGene00015178	CF3166_hsf1	CF3166_L4440	1.99058	0	-inf	0.0075	NA
Transcript:C01G12.11	WBGene00007251	CF3166_hsf1	CF3166_L4440	1.689	0	-inf	0.0323	nspb-9
Transcript:C16C4.10	WBGene00015834	CF3166_hsf1	CF3166_L4440	0.851422	0	-inf	0.0147	math-5
Transcript:C37C3.3	WBGene00016497	CF3166_hsf1	CF3166_L4440	1.0449	0	-inf	0.02115	vps-32.2
Transcript:C38C3.5a.1	WBGene00006794	CF3166_hsf1	CF3166_L4440	99.1356	0	-inf	0.00575	unc-60	Actin-depolymerizing_factor_1
Transcript:C54G10.1	WBGene00008319	CF3166_hsf1	CF3166_L4440	7.34124	0	-inf	0.00985	NA
Transcript:F21D9.4c	WBGene00009018	CF3166_hsf1	CF3166_L4440	0.878569	0	-inf	0.01485	NA
Transcript:F26F2.13	WBGene00219309	CF3166_hsf1	CF3166_L4440	27.7029	0	-inf	0.003	NA
Transcript:F29C12.6	WBGene00009248	CF3166_hsf1	CF3166_L4440	7.79134	0	-inf	0.0071	NA
Transcript:F35C5.7	WBGene00009395	CF3166_hsf1	CF3166_L4440	1.31546	0	-inf	0.00295	clec-64
Transcript:F48C1.8	WBGene00018600	CF3166_hsf1	CF3166_L4440	2.17926	0	-inf	0.00235	NA
Transcript:F54C1.9	WBGene00006058	CF3166_hsf1	CF3166_L4440	1.17657	0	-inf	0.0071	sst-20
Transcript:K03D3.10	WBGene00004287	CF3166_hsf1	CF3166_L4440	1.63165	0	-inf	0.00985	rac-2	Ras-related_protein_rac-2
Transcript:M153.2	WBGene00010925	CF3166_hsf1	CF3166_L4440	0.929491	0	-inf	0.0051	NA
Transcript:R07B5.9b.1	WBGene00045419	CF3166_hsf1	CF3166_L4440	10.3274	0	-inf	0.04265	lsy-12	Histone_acetyltransferase
Transcript:T06D10.3	WBGene00077558	CF3166_hsf1	CF3166_L4440	6.61922	0	-inf	0.008	NA
Transcript:T10C6.14	WBGene00001875	CF3166_hsf1	CF3166_L4440	43.4102	0	-inf	0.0001	his-1	Histone_H4
Transcript:T10C6.18a	WBGene00195170	CF3166_hsf1	CF3166_L4440	2.38273	0	-inf	0.0388	NA
Transcript:T10D4.4	WBGene00002114	CF3166_hsf1	CF3166_L4440	1.48826	0	-inf	0.0071	ins-31
Transcript:T26E3.1	WBGene00012036	CF3166_hsf1	CF3166_L4440	1.03366	0	-inf	0.0147	clec-103
Transcript:W02H5.6	WBGene00005477	CF3166_hsf1	CF3166_L4440	0.885075	0	-inf	0.0094	srh-271	7TM_GPCR
Transcript:Y43D4A.2	WBGene00012788	CF3166_hsf1	CF3166_L4440	0.937363	0	-inf	0.03665	NA
Transcript:Y51A2B.4	WBGene00013068	CF3166_hsf1	CF3166_L4440	1.00643	0	-inf	0.00705	NA
Transcript:Y57E12B.4	WBGene00021964	CF3166_hsf1	CF3166_L4440	0.902151	0	-inf	0.0071	NA
Transcript:Y71F9AL.11	WBGene00022116	CF3166_hsf1	CF3166_L4440	0.967113	0	-inf	0.02605	NA
Transcript:ZC116.5	WBGene00119204	CF3166_hsf1	CF3166_L4440	4.973	0	-inf	0.008	NA
Transcript:ZK112.5	WBGene00022661	CF3166_hsf1	CF3166_L4440	2.16501	0	-inf	0.00985	NA
Transcript:ZK1240.4	WBGene00022869	CF3166_hsf1	CF3166_L4440	3.88061	0	-inf	0.008	NA
Transcript:ZK218.5	WBGene00013939	CF3166_hsf1	CF3166_L4440	1.14896	0	-inf	0.00985	NA
Transcript:F59B2.5a	WBGene00010309	CF3166_hsf1	CF3166_L4440	19.1101	0.000214401	-16.4437	0.02195	rpn-6.2	Probable_26S_proteasome_regulatory_subunit_rpn-6.2
Transcript:F32B5.6f.3	WBGene00017979	CF3166_hsf1	CF3166_L4440	9.82973	0.000560405	-14.0984	0.03485	NA
Transcript:C47A4.2c	WBGene00008123	CF3166_hsf1	CF3166_L4440	2.49602	0.000152055	-14.0028	0.0419	ent-4
Transcript:C49A9.8.2	WBGene00016762	CF3166_hsf1	CF3166_L4440	3.55178	0.000246502	-13.8147	0.0258	ugt-24	UDP-glucuronosyltransferase
Transcript:F53C3.13b.1	WBGene00018756	CF3166_hsf1	CF3166_L4440	10.8352	0.000866855	-13.6096	0.04765	NA
Transcript:C33G3.1b.2	WBGene00001116	CF3166_hsf1	CF3166_L4440	1.05375	0.000108061	-13.2514	0.0379	dyc-1	Dystrophin-like_protein_1
Transcript:F43H9.2a	WBGene00018398	CF3166_hsf1	CF3166_L4440	2.91046	0.000307696	-13.2075	0.0404	sptl-2	Serine_palmitoyltransferase_2
Transcript:F58A3.2f	WBGene00001184	CF3166_hsf1	CF3166_L4440	1.64683	0.000281902	-12.5122	0.0446	egl-15
Transcript:C44B7.6a.1	WBGene00016628	CF3166_hsf1	CF3166_L4440	1.10843	0.000207138	-12.3856	0.03845	slc-36.5
Transcript:ZK1321.2a	WBGene00014261	CF3166_hsf1	CF3166_L4440	1.31335	0.000490185	-11.3876	0.04455	shk-1	Potassium_voltage-gated_channel_protein_shk-1
Transcript:Y22D7AR.7	WBGene00021261	CF3166_hsf1	CF3166_L4440	15.9423	0.301261	-5.72571	0.0245	NA
Transcript:Y105C5A.1270	WBGene00194646	CF3166_hsf1	CF3166_L4440	95.8781	2.74509	-5.12628	0.0333	NA
Transcript:C17H1.6	WBGene00007659	CF3166_hsf1	CF3166_L4440	25.4408	0.904862	-4.8133	0.0154	pals-5
Transcript:B0507.7	WBGene00015224	CF3166_hsf1	CF3166_L4440	49.6111	1.82863	-4.76182	0.0103	NA
Transcript:C31B8.4	WBGene00016281	CF3166_hsf1	CF3166_L4440	15.5523	0.576947	-4.75255	0.0285	NA
Transcript:M01G12.7	WBGene00010821	CF3166_hsf1	CF3166_L4440	13.0356	0.529989	-4.62035	0.0208	NA
Transcript:K10C9.1	WBGene00019623	CF3166_hsf1	CF3166_L4440	39.1604	2.10007	-4.22088	0.01905	NA
Transcript:F37B4.2	WBGene00002055	CF3166_hsf1	CF3166_L4440	12.5531	0.734047	-4.09603	0.0137	ifc-1	Intermediate_filament_protein_ifc-1
Transcript:K02E7.10	WBGene00019314	CF3166_hsf1	CF3166_L4440	26.2684	1.81513	-3.85518	0.01715	NA
Transcript:T06E4.4	WBGene00000720	CF3166_hsf1	CF3166_L4440	21.2561	1.60496	-3.72727	0.0179	col-147
Transcript:C05B5.6	WBGene00007323	CF3166_hsf1	CF3166_L4440	6.83162	0.529648	-3.68912	0.03605	fbxa-155	F-box_A_protein_155
Transcript:C54D10.8b	WBGene00008302	CF3166_hsf1	CF3166_L4440	6.00008	0.46518	-3.68912	0.03605	NA
Transcript:T08E11.2	WBGene00020358	CF3166_hsf1	CF3166_L4440	17.9601	1.71169	-3.39131	0.0243	math-39
Transcript:F08G5.4	WBGene00000704	CF3166_hsf1	CF3166_L4440	15.4679	1.79076	-3.11063	0.03325	col-130
Transcript:B0284.2	WBGene00007132	CF3166_hsf1	CF3166_L4440	26.7507	3.32579	-3.0078	0.03735	NA
Transcript:F49H6.5a	WBGene00009908	CF3166_hsf1	CF3166_L4440	11.6057	1.55573	-2.89917	0.03905	NA
Transcript:F33E2.2a	WBGene00001008	CF3166_hsf1	CF3166_L4440	45.7094	6.72719	-2.76442	0.0285	dlk-1
Transcript:T04B2.5.2	WBGene00011423	CF3166_hsf1	CF3166_L4440	62.5499	15.4966	-2.01305	0.03545	ipla-7
Transcript:C06G3.5a	WBGene00015551	CF3166_hsf1	CF3166_L4440	149.142	40.1161	-1.89443	0.01795	NA
Transcript:C05B5.3	WBGene00004100	CF3166_hsf1	CF3166_L4440	0.67055	1.28523	0.938615	0.04465	pqn-8	Prion-like-(Q\/N-rich)_domain-bearing_protein_8
Transcript:F45D3.4a.2	WBGene00009724	CF3166_hsf1	CF3166_L4440	470.315	1120.83	1.25287	0.0439	NA
Transcript:T28F4.5.1	WBGene00012140	CF3166_hsf1	CF3166_L4440	216.894	589.933	1.44356	0.0418	NA
Transcript:K07H8.6a	WBGene00006930	CF3166_hsf1	CF3166_L4440	1096.51	2983.06	1.44388	0.04145	vit-6	Vitellogenin-6
Transcript:W02A2.1a	WBGene00001394	CF3166_hsf1	CF3166_L4440	524.119	1428.74	1.44678	0.01775	fat-2
Transcript:K06G5.1a.3	WBGene00010605	CF3166_hsf1	CF3166_L4440	104.91	292.166	1.47764	0.04315	NA
Transcript:Y79H2A.1a	WBGene00000273	CF3166_hsf1	CF3166_L4440	266.349	761.309	1.51517	0.01305	brp-1
Transcript:Y37D8A.2	WBGene00012544	CF3166_hsf1	CF3166_L4440	37.428	111.356	1.57299	0.0363	NA
Transcript:H27M09.4	WBGene00001075	CF3166_hsf1	CF3166_L4440	43.3284	131.689	1.60375	0.03295	dpy-14
Transcript:Y51A2D.9a	WBGene00013077	CF3166_hsf1	CF3166_L4440	55.512	174.108	1.64911	0.0462	ttr-24
Transcript:Y32F6A.5b.1	WBGene00012530	CF3166_hsf1	CF3166_L4440	36.4851	116.416	1.67391	0.04725	NA
Transcript:F52B11.3	WBGene00009926	CF3166_hsf1	CF3166_L4440	8.35911	27.8052	1.73393	0.03	noah-2
Transcript:T08A9.9.2	WBGene00004990	CF3166_hsf1	CF3166_L4440	220.01	735.255	1.74068	0.03145	spp-5
Transcript:C07B5.5	WBGene00003828	CF3166_hsf1	CF3166_L4440	44.4778	149.588	1.74984	0.017	nuc-1	Deoxyribonuclease-2
Transcript:W05G11.6a.2	WBGene00021043	CF3166_hsf1	CF3166_L4440	15.4904	52.6155	1.76412	0.03765	pck-1
Transcript:T20D3.2.2	WBGene00011856	CF3166_hsf1	CF3166_L4440	63.2124	215.878	1.77194	0.02805	NA
Transcript:R151.5a	WBGene00006592	CF3166_hsf1	CF3166_L4440	6.81599	23.8649	1.8079	0.0457	dpy-31	Zinc_metalloproteinase_dpy-31
Transcript:ZK6.11a	WBGene00022645	CF3166_hsf1	CF3166_L4440	12.9244	45.8945	1.82822	0.04675	NA
Transcript:Y43C5A.3	WBGene00012783	CF3166_hsf1	CF3166_L4440	30.237	107.639	1.83181	0.04635	NA
Transcript:T25F10.6a.2	WBGene00020808	CF3166_hsf1	CF3166_L4440	9.89577	36.1126	1.86762	0.04215	clik-1
Transcript:F54D5.3	WBGene00010049	CF3166_hsf1	CF3166_L4440	124.485	460.015	1.88571	0.0085	NA
Transcript:Y34B4A.6	WBGene00021322	CF3166_hsf1	CF3166_L4440	30.9497	125.584	2.02065	0.01545	NA
Transcript:T28F3.8	WBGene00012134	CF3166_hsf1	CF3166_L4440	3.78624	15.784	2.05963	0.0498	NA
Transcript:T07C12.7	WBGene00011571	CF3166_hsf1	CF3166_L4440	81.2699	339.165	2.06119	0.0091	ttr-46	Transthyretin-like_protein_46
Transcript:T12D8.5a	WBGene00011733	CF3166_hsf1	CF3166_L4440	28.4481	123.127	2.11374	0.0391	NA
Transcript:Y76A2B.3	WBGene00013575	CF3166_hsf1	CF3166_L4440	3.37252	14.6727	2.12123	0.0443	acs-5	long-chain-fatty-acid-CoA_ligase
Transcript:T18H9.2b	WBGene00000215	CF3166_hsf1	CF3166_L4440	26.5882	116.656	2.1334	0.00735	asp-2
Transcript:F23H12.4a	WBGene00005018	CF3166_hsf1	CF3166_L4440	11.2629	50.2575	2.15776	0.04315	sqt-3
Transcript:T02B11.3a	WBGene00020155	CF3166_hsf1	CF3166_L4440	28.6625	129.414	2.17475	0.0196	NA
Transcript:F20A1.1	WBGene00017613	CF3166_hsf1	CF3166_L4440	38.0194	173.315	2.18859	0.03925	NA
Transcript:R09F10.1	WBGene00019986	CF3166_hsf1	CF3166_L4440	6.81876	31.4528	2.20561	0.0358	NA
Transcript:M176.4	WBGene00010943	CF3166_hsf1	CF3166_L4440	9.16717	42.3063	2.20633	0.03935	NA
Transcript:LLC1.2a	WBGene00010793	CF3166_hsf1	CF3166_L4440	28.6467	135.083	2.2374	0.02265	NA
Transcript:K11D2.2.2	WBGene00010769	CF3166_hsf1	CF3166_L4440	19.0231	94.9186	2.31894	0.00585	asah-1	Acid_ceramidase
Transcript:T22H2.6a	WBGene00011936	CF3166_hsf1	CF3166_L4440	5.506	27.8056	2.3363	0.0323	pgrn-1
Transcript:R09H10.5.1	WBGene00011182	CF3166_hsf1	CF3166_L4440	1.27491	6.45008	2.33893	0.02525	NA
Transcript:F45D3.3	WBGene00009723	CF3166_hsf1	CF3166_L4440	7.66733	38.7971	2.33915	0.0294	NA
Transcript:F32H5.1	WBGene00009347	CF3166_hsf1	CF3166_L4440	9.98977	51.8312	2.3753	0.0298	NA
Transcript:F52E1.14	WBGene00044696	CF3166_hsf1	CF3166_L4440	59.9926	317.548	2.40412	0.0041	NA
Transcript:Y71H2B.4	WBGene00022194	CF3166_hsf1	CF3166_L4440	47.4977	255.413	2.4269	0.02495	NA
Transcript:ZK1320.2	WBGene00014252	CF3166_hsf1	CF3166_L4440	28.6928	157.232	2.45413	0.0086	NA
Transcript:F58F9.7.2	WBGene00019060	CF3166_hsf1	CF3166_L4440	2.69482	16.3346	2.59967	0.03555	NA
Transcript:T16G1.7	WBGene00011801	CF3166_hsf1	CF3166_L4440	1.65361	11.2638	2.768	0.0485	NA
Transcript:Y57A10C.6	WBGene00013284	CF3166_hsf1	CF3166_L4440	3.66739	25.544	2.80016	0.0451	daf-22	Non-specific_lipid-transfer_protein-like_2
Transcript:C44B7.9	WBGene00004059	CF3166_hsf1	CF3166_L4440	1.52388	10.9885	2.85018	0.04565	pmp-2
Transcript:F44A2.3	WBGene00018403	CF3166_hsf1	CF3166_L4440	0.677058	5.06106	2.90209	0.04825	NA
Transcript:F10F2.2	WBGene00008654	CF3166_hsf1	CF3166_L4440	1.26867	9.8599	2.95826	0.0253	NA
Transcript:F42F12.9	WBGene00009640	CF3166_hsf1	CF3166_L4440	24.0947	189.016	2.97172	0.0346	nspc-10
Transcript:F35F10.1	WBGene00018052	CF3166_hsf1	CF3166_L4440	1.86614	14.6649	2.97424	0.0438	NA
Transcript:C31H5.6a.1	WBGene00007857	CF3166_hsf1	CF3166_L4440	1.50145	11.9643	2.9943	0.038	NA
Transcript:Y53F4B.28	WBGene00004234	CF3166_hsf1	CF3166_L4440	0.560755	4.4783	2.99751	0.0449	ptr-20
Transcript:Y73F4A.3	WBGene00013516	CF3166_hsf1	CF3166_L4440	3.57841	29.0351	3.02041	0.0417	NA
Transcript:C03H5.1.1	WBGene00015403	CF3166_hsf1	CF3166_L4440	1.14631	9.32486	3.02409	0.0403	clec-10
Transcript:C14A6.1	WBGene00007565	CF3166_hsf1	CF3166_L4440	3.31929	27.0574	3.02708	0.0331	clec-48
Transcript:F38B6.4	WBGene00018174	CF3166_hsf1	CF3166_L4440	0.28093	2.29381	3.02947	0.0456	NA
Transcript:R12A1.4	WBGene00001578	CF3166_hsf1	CF3166_L4440	2.80233	23.2035	3.04965	0.0309	ges-1	Gut_esterase_1
Transcript:F10E9.12	WBGene00017361	CF3166_hsf1	CF3166_L4440	14.6196	121.137	3.05067	0.00545	NA
Transcript:T02D1.5	WBGene00004061	CF3166_hsf1	CF3166_L4440	1.037	8.68865	3.06672	0.03525	pmp-4
Transcript:C45B2.1	WBGene00016658	CF3166_hsf1	CF3166_L4440	12.3706	104.327	3.07612	0.0317	NA
Transcript:C23H5.8a	WBGene00016027	CF3166_hsf1	CF3166_L4440	4.70761	40.6669	3.11079	0.03095	NA
Transcript:C23G10.11	WBGene00016017	CF3166_hsf1	CF3166_L4440	5.6029	49.3994	3.14025	0.0408	NA
Transcript:DH11.1.1	WBGene00008435	CF3166_hsf1	CF3166_L4440	0.63546	5.65642	3.15402	0.03955	glna-2	Putative_glutaminase_2
Transcript:F10G2.3	WBGene00017364	CF3166_hsf1	CF3166_L4440	1.3175	11.9047	3.17565	0.0298	clec-7
Transcript:C15C8.3b.2	WBGene00007605	CF3166_hsf1	CF3166_L4440	26.8719	249.06	3.21232	0.0025	asp-10
Transcript:R09H10.3a	WBGene00011181	CF3166_hsf1	CF3166_L4440	5.43699	51.1244	3.23313	0.0315	NA
Transcript:F46H5.8	WBGene00018523	CF3166_hsf1	CF3166_L4440	0.612882	5.90288	3.26774	0.0384	lact-1
Transcript:ZC455.5a	WBGene00013905	CF3166_hsf1	CF3166_L4440	0.946361	9.1265	3.2696	0.0271	ugt-4	UDP-glucuronosyltransferase
Transcript:F58B3.1	WBGene00003093	CF3166_hsf1	CF3166_L4440	10.4038	101.958	3.2928	0.0035	lys-4
Transcript:F55A12.4c	WBGene00000966	CF3166_hsf1	CF3166_L4440	1.63838	16.6359	3.34396	0.0224	dhs-2
Transcript:T09F5.9	WBGene00011668	CF3166_hsf1	CF3166_L4440	1.85	18.9113	3.35365	0.032	clec-47
Transcript:C29F4.2	WBGene00007808	CF3166_hsf1	CF3166_L4440	0.427283	4.42243	3.37157	0.0387	best-7
Transcript:T19H12.9	WBGene00020592	CF3166_hsf1	CF3166_L4440	0.908552	9.46507	3.38097	0.0234	ugt-12	Putative_UDP-glucuronosyltransferase_ugt-12
Transcript:F01D5.1	WBGene00008492	CF3166_hsf1	CF3166_L4440	2.47962	25.902	3.38487	0.03085	NA
Transcript:W04E12.6	WBGene00012251	CF3166_hsf1	CF3166_L4440	1.06202	11.5472	3.44266	0.03435	clec-49
Transcript:Y106G6H.1	WBGene00013716	CF3166_hsf1	CF3166_L4440	0.797775	8.82165	3.46699	0.02715	NA
Transcript:F35C5.9	WBGene00009397	CF3166_hsf1	CF3166_L4440	0.665507	7.39829	3.47467	0.0293	clec-66
Transcript:T06A1.5	WBGene00020280	CF3166_hsf1	CF3166_L4440	0.693651	7.97707	3.52358	0.0269	NA
Transcript:W04E12.8	WBGene00012253	CF3166_hsf1	CF3166_L4440	21.4256	247.688	3.53112	0.00115	clec-50
Transcript:Y54G2A.3b	WBGene00021869	CF3166_hsf1	CF3166_L4440	3.27928	38.0567	3.5367	0.024	NA
Transcript:F41H10.1	WBGene00018314	CF3166_hsf1	CF3166_L4440	1.3146	16.063	3.61104	0.03045	NA
Transcript:F42F12.1	WBGene00009634	CF3166_hsf1	CF3166_L4440	13.7674	175.333	3.67076	0.01935	nspc-9
Transcript:T13B5.5	WBGene00020472	CF3166_hsf1	CF3166_L4440	13.8455	189.981	3.77837	0.0016	lips-11
Transcript:K10B2.2a	WBGene00019605	CF3166_hsf1	CF3166_L4440	0.333822	4.60679	3.78661	0.0484	ctsa-1
Transcript:D1086.12a	WBGene00044082	CF3166_hsf1	CF3166_L4440	0.841695	12.5839	3.90214	0.0426	NA
Transcript:C14C6.5a	WBGene00015759	CF3166_hsf1	CF3166_L4440	16.4385	270.135	4.03853	0.00095	NA
Transcript:F32A11.7	WBGene00009311	CF3166_hsf1	CF3166_L4440	0.326411	5.44297	4.05963	0.0318	mltn-1
Transcript:C08B6.1a	WBGene00007422	CF3166_hsf1	CF3166_L4440	0.517375	10.2272	4.30505	0.0244	ugt-17	Putative_UDP-glucuronosyltransferase_ugt-17
Transcript:C10E2.2.1	WBGene00015673	CF3166_hsf1	CF3166_L4440	0.000571547	1.15422	10.9798	0.0486	NA
Transcript:C14F11.4a	WBGene00015780	CF3166_hsf1	CF3166_L4440	0.000514909	3.10973	12.5602	0.03605	NA
Transcript:K05B2.5a.1	WBGene00003986	CF3166_hsf1	CF3166_L4440	0.000549078	3.796	12.7552	0.04795	mct-4
Transcript:C41G11.3b	WBGene00004349	CF3166_hsf1	CF3166_L4440	0.00016237	1.23727	12.8956	0.0469	rgs-6
Transcript:F36H5.5b	WBGene00018104	CF3166_hsf1	CF3166_L4440	0.000169281	1.65452	13.2547	0.04595	fbxb-53
Transcript:T27F7.2b.1	WBGene00020867	CF3166_hsf1	CF3166_L4440	0.000338904	3.92585	13.4998	0.0425	shc-2
Transcript:R05G6.10e	WBGene00019902	CF3166_hsf1	CF3166_L4440	0.000471823	5.64969	13.5476	0.0497	NA
Transcript:T25B9.7.2	WBGene00012013	CF3166_hsf1	CF3166_L4440	0.000486887	7.4481	13.901	0.04635	ugt-54	Putative_UDP-glucuronosyltransferase_ugt-54
Transcript:B0218.1a.4	WBGene00015047	CF3166_hsf1	CF3166_L4440	0.00093936	15.5351	14.0135	0.0466	faah-1	Fatty_acid_amide_hydrolase_1
Transcript:K07E3.7a.2	WBGene00019493	CF3166_hsf1	CF3166_L4440	6.34368e-05	1.52406	14.5522	0.03105	catp-5	Probable_cation-transporting_ATPase_K07E3.7
Transcript:W05B5.1c	WBGene00012274	CF3166_hsf1	CF3166_L4440	0.000396332	9.71999	14.582	0.013	NA
Transcript:T22B7.1b.2	WBGene00001182	CF3166_hsf1	CF3166_L4440	0.000131975	3.2592	14.592	0.01495	egl-13	Transcription_factor_egl-13
Transcript:T14B4.8c	WBGene00020502	CF3166_hsf1	CF3166_L4440	8.90002e-05	2.44787	14.7474	0.0472	NA
Transcript:K04A8.6b	WBGene00001089	CF3166_hsf1	CF3166_L4440	0.000156139	6.21627	15.2809	0.04265	dre-1
Transcript:F11C1.6b.1	WBGene00003623	CF3166_hsf1	CF3166_L4440	6.1909e-05	2.51058	15.3075	0.02305	nhr-25	Nuclear_hormone_receptor_family_member_nhr-25
Transcript:F25C8.3b	WBGene00006812	CF3166_hsf1	CF3166_L4440	2.10259e-05	1.04445	15.6002	0.01955	unc-80	Protein_unc-80
Transcript:Y48G8AR.1a	WBGene00001707	CF3166_hsf1	CF3166_L4440	4.57738e-05	2.87796	15.9402	0.0468	grh-1
Transcript:F54F3.1a	WBGene00003738	CF3166_hsf1	CF3166_L4440	6.95675e-05	4.56087	16.0005	0.02375	nid-1
Transcript:K05B2.5a.2	WBGene00003986	CF3166_hsf1	CF3166_L4440	3.55753e-05	2.85931	16.2944	0.01655	mct-4
Pseudogene:F21F8.2	WBGene00017677	CF3166_hsf1	CF3166_L4440	0	1.0428	inf	0.008	NA
Transcript:B0250.18a	WBGene00206505	CF3166_hsf1	CF3166_L4440	0	19.2663	inf	0.0484	NA
Transcript:C08F11.1	WBGene00007450	CF3166_hsf1	CF3166_L4440	0	0.918029	inf	0.02385	NA
Transcript:C09D4.5.4	WBGene00004431	CF3166_hsf1	CF3166_L4440	0	16.1339	inf	0.04035	rpl-19	60S_ribosomal_protein_L19
Transcript:F35F10.5	WBGene00018055	CF3166_hsf1	CF3166_L4440	0	2.01682	inf	0.008	NA
Transcript:F55H12.7a	WBGene00219283	CF3166_hsf1	CF3166_L4440	0	4.04663	inf	0.0484	NA
Transcript:F58G6.3	WBGene00010274	CF3166_hsf1	CF3166_L4440	0	5.36742	inf	0.0027	NA
Transcript:T11F8.12	WBGene00235273	CF3166_hsf1	CF3166_L4440	0	1.81181	inf	0.03165	NA
Transcript:T19D7.5	WBGene00020573	CF3166_hsf1	CF3166_L4440	0	0.867966	inf	0.04955	NA
Transcript:Y102A11A.1	WBGene00022411	CF3166_hsf1	CF3166_L4440	0	1.07873	inf	0.008	NA
Transcript:Y38F2AR.17	WBGene00197860	CF3166_hsf1	CF3166_L4440	0	2.82378	inf	0.0484	NA
Transcript:ZK1251.11b	WBGene00002091	CF3166_hsf1	CF3166_L4440	0	11.7186	inf	0.0032	ins-8
Transcript:B0222.11	WBGene00044582	CF3166_hsf1	CF3166_L4440	0	0.830967	inf	0.00695	NA
Transcript:C09H5.5	WBGene00006191	CF3166_hsf1	CF3166_L4440	0	1.22833	inf	0.0044	str-144
Transcript:C18F3.2f	WBGene00004732	CF3166_hsf1	CF3166_L4440	0	1.48498	inf	0.0439	sax-7
Transcript:C25B8.5	WBGene00016089	CF3166_hsf1	CF3166_L4440	0	1.00989	inf	0.005	aexr-1
Transcript:C37A5.3.1	WBGene00014698	CF3166_hsf1	CF3166_L4440	0	4.91155	inf	0.01675	NA
Transcript:C40H1.2	WBGene00008038	CF3166_hsf1	CF3166_L4440	0	2.13009	inf	0.005	NA
Transcript:F08H9.5	WBGene00008593	CF3166_hsf1	CF3166_L4440	0	1.20397	inf	0.00485	clec-227
Transcript:F17E9.11	WBGene00003099	CF3166_hsf1	CF3166_L4440	0	2.04164	inf	0.0044	lys-10
Transcript:F18C12.2a	WBGene00004378	CF3166_hsf1	CF3166_L4440	0	3.90939	inf	0.029	rme-8
Transcript:F31F4.1a	WBGene00017957	CF3166_hsf1	CF3166_L4440	0	1.88729	inf	0.0019	NA
Transcript:F35F10.6.1	WBGene00018056	CF3166_hsf1	CF3166_L4440	0	1.37926	inf	0.00865	NA
Transcript:F36G9.3a	WBGene00009485	CF3166_hsf1	CF3166_L4440	0	1.04313	inf	0.0035	NA
Transcript:F36G9.7	WBGene00009486	CF3166_hsf1	CF3166_L4440	0	5.43764	inf	0.00085	NA
Transcript:F41H10.7b.1	WBGene00001243	CF3166_hsf1	CF3166_L4440	0	90.8014	inf	0.0429	elo-5	Elongation_of_very_long_chain_fatty_acids_protein
Transcript:F53A2.6b.2	WBGene00002059	CF3166_hsf1	CF3166_L4440	0	49.6767	inf	0.0184	ife-1
Transcript:F53B6.8	WBGene00009963	CF3166_hsf1	CF3166_L4440	0	22.2342	inf	0.0025	fipr-26
Transcript:F55G11.6	WBGene00010126	CF3166_hsf1	CF3166_L4440	0	0.881752	inf	0.0086	NA
Transcript:F57B1.9b	WBGene00045488	CF3166_hsf1	CF3166_L4440	0	7.14974	inf	0.0218	NA
Transcript:K07C6.4	WBGene00019472	CF3166_hsf1	CF3166_L4440	0	2.05616	inf	0.0013	cyp-35B1	Cytochrome_P450_family
Transcript:K09E10.2b	WBGene00019580	CF3166_hsf1	CF3166_L4440	0	1.86377	inf	0.00425	oac-58
Transcript:K10C3.6c.1	WBGene00003639	CF3166_hsf1	CF3166_L4440	0	10.8674	inf	0.01885	nhr-49
Transcript:M01B2.6	WBGene00010799	CF3166_hsf1	CF3166_L4440	0	1.9652	inf	0.00135	chil-12
Transcript:R11D1.13	WBGene00045517	CF3166_hsf1	CF3166_L4440	0	4.42773	inf	0.01375	NA
Transcript:R12E2.14	WBGene00020039	CF3166_hsf1	CF3166_L4440	0	5.45675	inf	0.01075	NA
Transcript:R12E2.15.2	WBGene00020040	CF3166_hsf1	CF3166_L4440	0	3.36355	inf	0.0484	NA
Transcript:T01G5.2	WBGene00011340	CF3166_hsf1	CF3166_L4440	0	1.05062	inf	0.0023	ugt-30	UDP-glucuronosyltransferase
Transcript:T17A3.8	WBGene00006895	CF3166_hsf1	CF3166_L4440	0	1.07456	inf	0.0023	ver-2
Transcript:T20B3.12	WBGene00011852	CF3166_hsf1	CF3166_L4440	0	2.59257	inf	0.00165	clec-26
Transcript:T20B3.16	WBGene00044332	CF3166_hsf1	CF3166_L4440	0	1.3158	inf	0.00485	clec-36
Transcript:T25B9.11a	WBGene00044990	CF3166_hsf1	CF3166_L4440	0	1.46107	inf	0.0346	NA
Transcript:W03A5.3	WBGene00001731	CF3166_hsf1	CF3166_L4440	0	3.47124	inf	0.0054	grl-22
Transcript:W04H10.6	WBGene00206417	CF3166_hsf1	CF3166_L4440	0	11.5766	inf	0.0086	NA
Transcript:W06B11.4b	WBGene00001984	CF3166_hsf1	CF3166_L4440	0	1.25885	inf	0.0067	hog-1
Transcript:Y105C5A.13a	WBGene00013637	CF3166_hsf1	CF3166_L4440	0	1.96405	inf	0.00415	NA
Transcript:Y17G9B.2	WBGene00021199	CF3166_hsf1	CF3166_L4440	0	42.2827	inf	0.008	NA
Transcript:Y18D10A.12	WBGene00012482	CF3166_hsf1	CF3166_L4440	0	1.11982	inf	0.01375	clec-106
Transcript:ZC168.2	WBGene00013856	CF3166_hsf1	CF3166_L4440	0	4.2956	inf	0.01375	NA
Transcript:ZK856.4b	WBGene00014105	CF3166_hsf1	CF3166_L4440	0	0.938207	inf	0.03165	NA
Transcript:ZK892.6	WBGene00014130	CF3166_hsf1	CF3166_L4440	0	1.94466	inf	0.0054	NA
Transcript:C08E3.10b	WBGene00015602	DCD13_atg18	DCD13_L4440	0.849278	0	-inf	0.0113	fbxa-158
Transcript:F07E5.9.1	WBGene00017214	DCD13_atg18	DCD13_L4440	2.52712	0	-inf	0.00085	NA
Transcript:F09F7.1	WBGene00017299	DCD13_atg18	DCD13_L4440	0.957579	0	-inf	0.00765	molo-1
Transcript:K06B9.6	WBGene00044478	DCD13_atg18	DCD13_L4440	2.13886	0	-inf	0.0127	NA
Transcript:K09E9.4	WBGene00044143	DCD13_atg18	DCD13_L4440	14.4018	0	-inf	0.0154	NA
Transcript:K11H3.5a	WBGene00010782	DCD13_atg18	DCD13_L4440	2.30963	0	-inf	0.0448	NA
Transcript:T01B10.5	WBGene00020137	DCD13_atg18	DCD13_L4440	1.49277	0	-inf	0.00765	NA
Transcript:T05A8.2.2	WBGene00020228	DCD13_atg18	DCD13_L4440	1.13018	0	-inf	0.0337	NA
Transcript:T06D8.3	WBGene00011524	DCD13_atg18	DCD13_L4440	0.991499	0	-inf	0.0038	NA
Transcript:T11F8.12	WBGene00235273	DCD13_atg18	DCD13_L4440	1.42809	0	-inf	0.0448	NA
Transcript:Y26D4A.3.1	WBGene00012501	DCD13_atg18	DCD13_L4440	0.941779	0	-inf	0.02865	NA
Transcript:Y38H6C.23.2	WBGene00012634	DCD13_atg18	DCD13_L4440	2.35924	0	-inf	0.0163	NA
Transcript:Y38H6C.9a	WBGene00012622	DCD13_atg18	DCD13_L4440	1.00292	0	-inf	0.0351	NA
Transcript:Y46C8AL.3	WBGene00021581	DCD13_atg18	DCD13_L4440	1.03053	0	-inf	0.0042	clec-70
Transcript:B0205.14	WBGene00044646	DCD13_atg18	DCD13_L4440	9.47072	0	-inf	0.0127	NA
Transcript:B0213.17	WBGene00015046	DCD13_atg18	DCD13_L4440	7.01352	0	-inf	0.0191	nlp-34
Transcript:B0348.5b	WBGene00015153	DCD13_atg18	DCD13_L4440	1.11677	0	-inf	0.0122	NA
Transcript:C06C3.12	WBGene00175031	DCD13_atg18	DCD13_L4440	1.7195	0	-inf	0.0127	NA
Transcript:C24G6.6.2	WBGene00016061	DCD13_atg18	DCD13_L4440	11.6081	0	-inf	0.0434	hpo-15
Transcript:C32H11.13	WBGene00007876	DCD13_atg18	DCD13_L4440	0.881216	0	-inf	0.00995	dct-19
Transcript:C32H11.9	WBGene00007872	DCD13_atg18	DCD13_L4440	0.83752	0	-inf	0.00725	NA
Transcript:D1007.13a	WBGene00017009	DCD13_atg18	DCD13_L4440	0.939063	0	-inf	0.04545	NA
Transcript:F02E11.7c	WBGene00195073	DCD13_atg18	DCD13_L4440	1.58592	0	-inf	0.0464	NA
Transcript:F08H9.4a	WBGene00008592	DCD13_atg18	DCD13_L4440	1.57345	0	-inf	0.0295	NA
Transcript:F09E8.5	WBGene00008625	DCD13_atg18	DCD13_L4440	1.72147	0	-inf	0.00725	scl-14
Transcript:F10D2.8	WBGene00017334	DCD13_atg18	DCD13_L4440	2.15409	0	-inf	0.0191	NA
Transcript:F13H10.4c.2	WBGene00008775	DCD13_atg18	DCD13_L4440	12.6935	0	-inf	0.0262	mogs-1	Mannosyl-oligosaccharide_glucosidase
Transcript:F13H10.9	WBGene00045056	DCD13_atg18	DCD13_L4440	0.976406	0	-inf	0.0191	NA
Transcript:M03E7.1	WBGene00019753	DCD13_atg18	DCD13_L4440	2.38994	0	-inf	0.0127	NA
Transcript:Y106G6H.13	WBGene00013723	DCD13_atg18	DCD13_L4440	1.5651	0	-inf	0.0191	NA
Transcript:Y57G11C.15b.1	WBGene00013311	DCD13_atg18	DCD13_L4440	1.36619	0	-inf	0.031	sec-61
Transcript:Y6E2A.4	WBGene00012398	DCD13_atg18	DCD13_L4440	0.858596	0	-inf	0.0042	NA
Transcript:ZK1240.11.1	WBGene00206413	DCD13_atg18	DCD13_L4440	0.911593	0	-inf	0.04505	NA
Transcript:F28F5.3c	WBGene00017904	DCD13_atg18	DCD13_L4440	2.05276	3.31253e-05	-15.9193	0.022	lim-8
Transcript:Y20C6A.1b	WBGene00012491	DCD13_atg18	DCD13_L4440	1.58612	3.96763e-05	-15.2869	0.0146	NA
Transcript:C35C5.10b	WBGene00007959	DCD13_atg18	DCD13_L4440	7.23597	0.00027664	-14.6749	0.04355	NA
Transcript:T05G11.1b	WBGene00011505	DCD13_atg18	DCD13_L4440	11.8156	0.000467315	-14.6259	0.03665	pzf-1
Transcript:C13A10.1b	WBGene00015728	DCD13_atg18	DCD13_L4440	3.77125	0.00016033	-14.5217	0.02	NA
Transcript:D1044.2b	WBGene00017028	DCD13_atg18	DCD13_L4440	1.44489	6.25301e-05	-14.4961	0.0316	dex-1	Dendrite_extension_defective_protein_1
Transcript:C35B1.2c	WBGene00016432	DCD13_atg18	DCD13_L4440	14.138	0.000633376	-14.4462	0.042	NA
Transcript:Y37A1A.4e	WBGene00045063	DCD13_atg18	DCD13_L4440	2.83971	0.000218377	-13.6666	0.04215	NA
Transcript:C34E11.3a	WBGene00044079	DCD13_atg18	DCD13_L4440	1.41539	0.000112145	-13.6235	0.04615	tag-241
Transcript:R12B2.1b.2	WBGene00004858	DCD13_atg18	DCD13_L4440	7.80256	0.000651158	-13.5487	0.0368	sma-4
Transcript:F11C1.6a	WBGene00003623	DCD13_atg18	DCD13_L4440	1.84285	0.000222891	-13.0133	0.04535	nhr-25	Nuclear_hormone_receptor_family_member_nhr-25
Transcript:Y57G11C.37a	WBGene00013326	DCD13_atg18	DCD13_L4440	1.77396	0.000471186	-11.8784	0.0449	anoh-2	Anoctamin
Transcript:C48D5.2c.2	WBGene00004213	DCD13_atg18	DCD13_L4440	2.42499	0.000858692	-11.4635	0.0385	ptp-1	Tyrosine-protein_phosphatase_1
Transcript:F59F3.4.2	WBGene00010334	DCD13_atg18	DCD13_L4440	1.15009	0.000414377	-11.4385	0.039	del-5
Transcript:C42D8.2a.2	WBGene00006926	DCD13_atg18	DCD13_L4440	2675.89	2488.31	-0.104857	5e-05	vit-2
Transcript:K07H8.6c	WBGene00006930	DCD13_atg18	DCD13_L4440	514.292	500.15	-0.0402255	0.01445	vit-6	Vitellogenin-6
Transcript:K07H8.6a	WBGene00006930	DCD13_atg18	DCD13_L4440	4067.61	3958.81	-0.0391156	5e-05	vit-6	Vitellogenin-6
Transcript:C42D8.2a.1	WBGene00006926	DCD13_atg18	DCD13_L4440	2112.29	2395.07	0.18126	5e-05	vit-2
Pseudogene:F31C3.10	WBGene00004677	DCD13_atg18	DCD13_L4440	45.1988	510.864	3.49858	0.00025	NA
Transcript:F31C3.9	WBGene00004622	DCD13_atg18	DCD13_L4440	279.578	3217.19	3.52448	5e-05	NA
Transcript:F31C3.11	WBGene00004567	DCD13_atg18	DCD13_L4440	998.569	25023.6	4.64729	0.00055	NA
Transcript:B0495.10a	WBGene00007044	DCD13_atg18	DCD13_L4440	0.000299747	1.27688	12.0566	0.0434	cpna-5	Copine_family_protein_5
Transcript:Y41G9A.5b	WBGene00021529	DCD13_atg18	DCD13_L4440	0.00048708	2.18178	12.1291	0.04565	NA
Transcript:T22B7.1b.2	WBGene00001182	DCD13_atg18	DCD13_L4440	0.000245757	1.32038	12.3914	0.03585	egl-13	Transcription_factor_egl-13
Transcript:F57C7.2a	WBGene00003733	DCD13_atg18	DCD13_L4440	0.000319339	1.81004	12.4686	0.0411	nhx-5	Sodium\/hydrogen_exchanger
Transcript:C40A11.2.1	WBGene00016545	DCD13_atg18	DCD13_L4440	0.000660154	3.92566	12.5378	0.04415	NA
Transcript:F57B7.2a	WBGene00010192	DCD13_atg18	DCD13_L4440	0.000289253	2.0351	12.7805	0.04825	NA
Transcript:Y20C6A.1a	WBGene00012491	DCD13_atg18	DCD13_L4440	0.000262245	2.23026	13.054	0.04955	NA
Transcript:ZC449.3a.1	WBGene00022613	DCD13_atg18	DCD13_L4440	0.000594627	6.03692	13.3095	0.0467	sek-3
Transcript:M01F1.5.2	WBGene00010811	DCD13_atg18	DCD13_L4440	0.000447788	4.87239	13.4095	0.0407	hmit-1.3
Transcript:H06I04.2b	WBGene00004787	DCD13_atg18	DCD13_L4440	0.000685772	8.32378	13.5672	0.04475	sft-1
Transcript:C53D6.6.1	WBGene00008283	DCD13_atg18	DCD13_L4440	0.00045133	5.73139	13.6324	0.0405	NA
Transcript:C05D10.4b	WBGene00015480	DCD13_atg18	DCD13_L4440	0.000149602	1.93674	13.6602	0.0406	NA
Transcript:T11F9.4a	WBGene00000007	DCD13_atg18	DCD13_L4440	0.000195713	2.55715	13.6735	0.04835	aat-6
Transcript:C18C4.3.1	WBGene00015965	DCD13_atg18	DCD13_L4440	0.000307108	4.08237	13.6984	0.0419	ugt-48	Putative_UDP-glucuronosyltransferase_ugt-48
Transcript:F38A6.2b	WBGene00001248	DCD13_atg18	DCD13_L4440	0.000125523	1.91978	13.9007	0.0374	elp-1
Transcript:Y39E4B.9d	WBGene00000267	DCD13_atg18	DCD13_L4440	0.000140751	2.33454	14.0177	0.043	bre-2
Transcript:Y57G11C.37b	WBGene00013326	DCD13_atg18	DCD13_L4440	7.67161e-05	1.30201	14.0508	0.04275	anoh-2	Anoctamin
Transcript:C33B4.3b	WBGene00006444	DCD13_atg18	DCD13_L4440	7.16278e-05	1.33083	14.1815	0.0223	shn-1
Transcript:C06H5.8b	WBGene00044795	DCD13_atg18	DCD13_L4440	0.000211642	4.43888	14.3563	0.04115	NA
Transcript:Y97E10C.1.2	WBGene00022410	DCD13_atg18	DCD13_L4440	0.000117268	5.38776	15.4876	0.02315	NA
Transcript:R10E8.8.2	WBGene00011213	DCD13_atg18	DCD13_L4440	5.03733e-05	2.36868	15.5211	0.0434	NA
Transcript:M04D5.3.2	WBGene00077770	DCD13_atg18	DCD13_L4440	9.82223e-05	4.79929	15.5764	0.0194	NA
Transcript:F44C8.2.2	WBGene00003724	DCD13_atg18	DCD13_L4440	9.76432e-05	5.4184	15.76	0.01445	nhr-134	Nuclear_hormone_receptor_family_member_nhr-134
Transcript:F21A3.7b	WBGene00008997	DCD13_atg18	DCD13_L4440	0	0.847965	inf	0.04235	lgc-31
Transcript:F55H12.7a	WBGene00219283	DCD13_atg18	DCD13_L4440	0	1.50341	inf	0.00075	NA
Transcript:F55H12.7b	WBGene00219283	DCD13_atg18	DCD13_L4440	0	1.77904	inf	0.00135	NA
Transcript:Y23H5B.10	WBGene00045093	DCD13_atg18	DCD13_L4440	0	54.62	inf	0.01845	NA
Transcript:C30F2.1	WBGene00000760	DCD13_atg18	DCD13_L4440	0	0.977899	inf	0.00865	col-187
Transcript:C40H5.2b	WBGene00008045	DCD13_atg18	DCD13_L4440	0	4.12985	inf	0.0113	NA
Transcript:C53B4.4g	WBGene00008274	DCD13_atg18	DCD13_L4440	0	1.33042	inf	0.01545	NA
Transcript:D1053.4	WBGene00008369	DCD13_atg18	DCD13_L4440	0	1.4079	inf	0.013	NA
Transcript:D2030.2a.3	WBGene00008412	DCD13_atg18	DCD13_L4440	0	14.7798	inf	0.0495	NA
Transcript:F07A11.2b.3	WBGene00008546	DCD13_atg18	DCD13_L4440	0	1.17493	inf	0.03665	gfat-1
Transcript:F26F12.5b	WBGene00017836	DCD13_atg18	DCD13_L4440	0	1.74707	inf	0.00915	NA
Transcript:F31E8.3	WBGene00006380	DCD13_atg18	DCD13_L4440	0	1.02113	inf	0.0176	tab-1
Transcript:F41C3.1	WBGene00018267	DCD13_atg18	DCD13_L4440	0	2.68464	inf	0.0176	NA
Transcript:K07C11.1	WBGene00003937	DCD13_atg18	DCD13_L4440	0	0.881794	inf	0.0176	pax-1
Transcript:T25G12.2	WBGene00020810	DCD13_atg18	DCD13_L4440	0	1.03462	inf	0.013	NA
Transcript:Y24D9A.9	WBGene00044952	DCD13_atg18	DCD13_L4440	0	27.1383	inf	0.0416	NA
Transcript:Y53F4B.43.2	WBGene00044726	DCD13_atg18	DCD13_L4440	0	1.60231	inf	0.0439	NA
Transcript:ZC376.7b.2	WBGene00013878	DCD13_atg18	DCD13_L4440	0	11.4588	inf	0.03835	atfs-1
Transcript:C08E3.10b	WBGene00015602	DCD13_hsf1	DCD13_L4440	11.6803	0	-inf	5e-05	fbxa-158
Transcript:C08F8.2c.1	WBGene00007444	DCD13_hsf1	DCD13_L4440	1.05258	0	-inf	0.03485	NA
Transcript:C08F8.2c.2	WBGene00007444	DCD13_hsf1	DCD13_L4440	1.11497	0	-inf	0.03915	NA
Transcript:C17H1.6	WBGene00007659	DCD13_hsf1	DCD13_L4440	15.5334	0	-inf	5e-05	pals-5
Transcript:C30H6.12a	WBGene00044238	DCD13_hsf1	DCD13_L4440	6.91898	0	-inf	0.00115	NA
Transcript:C53A5.11	WBGene00008269	DCD13_hsf1	DCD13_L4440	1.60968	0	-inf	0.0019	NA
Transcript:F07E5.9.1	WBGene00017214	DCD13_hsf1	DCD13_L4440	6.30943	0	-inf	5e-05	NA
Transcript:F08H9.2	WBGene00008590	DCD13_hsf1	DCD13_L4440	2.06117	0	-inf	0.0096	NA
Transcript:F09F7.1	WBGene00017299	DCD13_hsf1	DCD13_L4440	1.01094	0	-inf	0.0078	molo-1
Transcript:F26F2.4a	WBGene00009169	DCD13_hsf1	DCD13_L4440	6.422	0	-inf	0.00285	NA
Transcript:K06B9.6	WBGene00044478	DCD13_hsf1	DCD13_L4440	2.3704	0	-inf	0.0096	NA
Transcript:K09E9.4	WBGene00044143	DCD13_hsf1	DCD13_L4440	7.08092	0	-inf	0.046	NA
Transcript:K11H3.5a	WBGene00010782	DCD13_hsf1	DCD13_L4440	8.52858	0	-inf	0.0048	NA
Transcript:M01G12.7	WBGene00010821	DCD13_hsf1	DCD13_L4440	4.05595	0	-inf	0.0001	NA
Transcript:T01B10.5	WBGene00020137	DCD13_hsf1	DCD13_L4440	1.10308	0	-inf	0.01555	NA
Transcript:T05A8.2.2	WBGene00020228	DCD13_hsf1	DCD13_L4440	5.22003	0	-inf	5e-05	NA
Transcript:T06D8.3	WBGene00011524	DCD13_hsf1	DCD13_L4440	4.34432	0	-inf	5e-05	NA
Transcript:Y105C5A.1270	WBGene00194646	DCD13_hsf1	DCD13_L4440	6.03849	0	-inf	0.00425	NA
Transcript:Y26D4A.3.1	WBGene00012501	DCD13_hsf1	DCD13_L4440	5.56737	0	-inf	0.00135	NA
Transcript:Y38H6C.23.2	WBGene00012634	DCD13_hsf1	DCD13_L4440	1.45217	0	-inf	0.03495	NA
Transcript:Y38H6C.9b	WBGene00012622	DCD13_hsf1	DCD13_L4440	2.92141	0	-inf	0.00255	NA
Transcript:Y46C8AL.3	WBGene00021581	DCD13_hsf1	DCD13_L4440	2.57777	0	-inf	0.00045	clec-70
Transcript:Y9C9A.12	WBGene00021179	DCD13_hsf1	DCD13_L4440	1.39721	0	-inf	0.00575	fbxa-86
Transcript:ZC47.4	WBGene00013837	DCD13_hsf1	DCD13_L4440	14.8172	0	-inf	5e-05	fbxa-30
Transcript:ZK1251.11a	WBGene00002091	DCD13_hsf1	DCD13_L4440	6.71091	0	-inf	0.0081	ins-8
Pseudogene:F40F12.8	WBGene00014755	DCD13_hsf1	DCD13_L4440	4.61129	0	-inf	0.0021	NA
Pseudogene:R07C12.4	WBGene00019934	DCD13_hsf1	DCD13_L4440	2.06636	0	-inf	0.0021	NA
Pseudogene:W03B1.1	WBGene00020971	DCD13_hsf1	DCD13_L4440	1.15682	0	-inf	0.02605	NA
Transcript:B0280.2	WBGene00015100	DCD13_hsf1	DCD13_L4440	2.64604	0	-inf	5e-05	NA
Transcript:C01G5.7a	WBGene00015309	DCD13_hsf1	DCD13_L4440	1.70717	0	-inf	0.0303	NA
Transcript:C03F11.1	WBGene00015387	DCD13_hsf1	DCD13_L4440	0.972905	0	-inf	0.00135	kcnl-3	Small_conductance_calcium-activated_potassium_channel-like_protein_3
Transcript:C04F12.7	WBGene00007301	DCD13_hsf1	DCD13_L4440	1.13577	0	-inf	0.0135	NA
Transcript:C04G2.9	WBGene00007308	DCD13_hsf1	DCD13_L4440	0.942921	0	-inf	0.00575	NA
Transcript:C06E7.88	WBGene00189995	DCD13_hsf1	DCD13_L4440	2.28859	0	-inf	0.0038	NA
Transcript:C08E3.13	WBGene00015605	DCD13_hsf1	DCD13_L4440	15.7575	0	-inf	0.0035	NA
Transcript:C08E3.8	WBGene00015600	DCD13_hsf1	DCD13_L4440	2.18316	0	-inf	0.00055	fbxa-165
Transcript:C09B9.6	WBGene00003448	DCD13_hsf1	DCD13_L4440	3.0337	0	-inf	0.00675	msp-55	Major_sperm_protein_55\/57
Transcript:C09E8.2a	WBGene00015645	DCD13_hsf1	DCD13_L4440	1.09027	0	-inf	0.0235	lips-7
Transcript:C17B7.10	WBGene00015884	DCD13_hsf1	DCD13_L4440	1.20226	0	-inf	0.00285	NA
Transcript:C17C3.19	WBGene00002095	DCD13_hsf1	DCD13_L4440	10.7764	0	-inf	0.00695	ins-12
Transcript:C17C3.4	WBGene00002094	DCD13_hsf1	DCD13_L4440	7.83429	0	-inf	0.0096	ins-11	Probable_insulin-like_peptide_gamma-type_1
Transcript:C18A11.2	WBGene00015948	DCD13_hsf1	DCD13_L4440	4.84648	0	-inf	0.01555	NA
Transcript:C24G7.1	WBGene00016063	DCD13_hsf1	DCD13_L4440	4.45204	0	-inf	5e-05	delm-2
Transcript:C24H10.3	WBGene00016069	DCD13_hsf1	DCD13_L4440	3.105	0	-inf	0.00575	NA
Transcript:C29F3.5	WBGene00007806	DCD13_hsf1	DCD13_L4440	1.34841	0	-inf	0.0135	clec-230
Transcript:C34F11.6	WBGene00003442	DCD13_hsf1	DCD13_L4440	2.44373	0	-inf	0.0096	msp-49	Major_sperm_protein_49
Transcript:C35A5.10	WBGene00044016	DCD13_hsf1	DCD13_L4440	0.900769	0	-inf	0.0096	NA
Transcript:C35D10.11	WBGene00016447	DCD13_hsf1	DCD13_L4440	2.70523	0	-inf	0.0096	msd-4
Transcript:C37E2.2a	WBGene00007994	DCD13_hsf1	DCD13_L4440	0.885782	0	-inf	0.0271	NA
Transcript:C39E9.3	WBGene00000705	DCD13_hsf1	DCD13_L4440	1.10641	0	-inf	0.00695	col-131
Transcript:C49C8.1	WBGene00016765	DCD13_hsf1	DCD13_L4440	0.950645	0	-inf	0.0031	NA
Transcript:C53A5.9	WBGene00008267	DCD13_hsf1	DCD13_L4440	2.01334	0	-inf	0.00115	NA
Transcript:C54D10.12	WBGene00044787	DCD13_hsf1	DCD13_L4440	2.47298	0	-inf	0.00065	NA
Transcript:C54F6.8	WBGene00016926	DCD13_hsf1	DCD13_L4440	1.08596	0	-inf	0.00515	nhr-171
Transcript:F02D8.2	WBGene00001701	DCD13_hsf1	DCD13_L4440	1.17819	0	-inf	0.0081	grd-12
Transcript:F08B4.8	WBGene00255375	DCD13_hsf1	DCD13_L4440	3.27162	0	-inf	0.0078	NA
Transcript:F08F1.6	WBGene00004998	DCD13_hsf1	DCD13_L4440	3.35551	0	-inf	0.00265	spp-13
Transcript:F09C12.2	WBGene00017277	DCD13_hsf1	DCD13_L4440	1.19853	0	-inf	0.0031	NA
Transcript:F16H6.1	WBGene00008891	DCD13_hsf1	DCD13_L4440	1.47873	0	-inf	0.0012	clec-42
Transcript:F17E9.5	WBGene00017542	DCD13_hsf1	DCD13_L4440	2.1408	0	-inf	0.00695	NA
Transcript:F22E5.6	WBGene00017705	DCD13_hsf1	DCD13_L4440	5.32291	0	-inf	0.0011	NA
Transcript:F26B1.8	WBGene00194703	DCD13_hsf1	DCD13_L4440	1.40226	0	-inf	0.0135	NA
Transcript:F27E5.4	WBGene00004017	DCD13_hsf1	DCD13_L4440	3.5025	0	-inf	0.0008	phg-1	Growth_arrest-specific_protein_1_homolog
Transcript:F29A7.4	WBGene00017914	DCD13_hsf1	DCD13_L4440	1.45848	0	-inf	0.00675	NA
Transcript:F32B6.5	WBGene00006056	DCD13_hsf1	DCD13_L4440	0.979905	0	-inf	0.0078	sss-1
Transcript:F33H12.4	WBGene00005586	DCD13_hsf1	DCD13_L4440	1.41846	0	-inf	0.0032	sri-74	7TM_GPCR
Transcript:F35B3.4	WBGene00018031	DCD13_hsf1	DCD13_L4440	1.27171	0	-inf	0.00695	NA
Transcript:F36H12.7	WBGene00003426	DCD13_hsf1	DCD13_L4440	1.93053	0	-inf	0.01555	msp-19	Major_sperm_protein_19\/31\/40\/45\/50\/51\/53\/59\/61\/65\/81\/113\/142
Transcript:F38A1.4	WBGene00009517	DCD13_hsf1	DCD13_L4440	2.94299	0	-inf	0.00025	clec-167
Transcript:F39C12.4	WBGene00044568	DCD13_hsf1	DCD13_L4440	5.00112	0	-inf	0.0135	ntc-1
Transcript:F42C5.3b	WBGene00018345	DCD13_hsf1	DCD13_L4440	10.1362	0	-inf	0.0003	NA
Transcript:F44D12.4	WBGene00009681	DCD13_hsf1	DCD13_L4440	0.956282	0	-inf	0.0057	gipc-2
Transcript:F44D12.5	WBGene00009682	DCD13_hsf1	DCD13_L4440	2.00945	0	-inf	0.01555	msd-2
Transcript:F44G3.10	WBGene00009710	DCD13_hsf1	DCD13_L4440	9.06399	0	-inf	0.0006	NA
Transcript:F45H10.5.1	WBGene00009742	DCD13_hsf1	DCD13_L4440	1.61602	0	-inf	0.01305	NA
Transcript:F48C5.2	WBGene00009843	DCD13_hsf1	DCD13_L4440	1.47984	0	-inf	0.0135	NA
Transcript:F48G7.5	WBGene00018616	DCD13_hsf1	DCD13_L4440	2.01777	0	-inf	0.00695	NA
Transcript:F49F1.5a	WBGene00018645	DCD13_hsf1	DCD13_L4440	0.862624	0	-inf	0.046	NA
Transcript:F53B3.3	WBGene00018742	DCD13_hsf1	DCD13_L4440	1.00287	0	-inf	0.002	NA
Transcript:F53C3.6a	WBGene00018750	DCD13_hsf1	DCD13_L4440	0.886254	0	-inf	0.0115	NA
Transcript:F57B9.3	WBGene00018997	DCD13_hsf1	DCD13_L4440	4.50223	0	-inf	0.0001	NA
Transcript:F58E6.10b	WBGene00006778	DCD13_hsf1	DCD13_L4440	1.71411	0	-inf	0.0033	unc-42
Transcript:F58G1.5	WBGene00010267	DCD13_hsf1	DCD13_L4440	0.847457	0	-inf	0.0078	lips-9
Transcript:F59B8.1e	WBGene00010316	DCD13_hsf1	DCD13_L4440	0.944262	0	-inf	0.02255	NA
Transcript:H02F09.2	WBGene00019145	DCD13_hsf1	DCD13_L4440	2.58787	0	-inf	0.00695	NA
Transcript:H22K11.3	WBGene00019226	DCD13_hsf1	DCD13_L4440	0.995814	0	-inf	0.01555	NA
Transcript:H39E23.1l	WBGene00003916	DCD13_hsf1	DCD13_L4440	8.44617	0	-inf	0.04105	par-1	Serine\/threonine-protein_kinase_par-1
Transcript:K01D12.1	WBGene00010461	DCD13_hsf1	DCD13_L4440	1.02846	0	-inf	0.0057	NA
Transcript:K04C2.7	WBGene00044311	DCD13_hsf1	DCD13_L4440	1.42354	0	-inf	0.00675	NA
Transcript:K04G11.2	WBGene00004764	DCD13_hsf1	DCD13_L4440	1.03757	0	-inf	0.002	sel-7
Transcript:K06A4.4	WBGene00010594	DCD13_hsf1	DCD13_L4440	1.1746	0	-inf	0.00785	swt-5
Transcript:K07F5.1	WBGene00003467	DCD13_hsf1	DCD13_L4440	1.94582	0	-inf	0.01555	msp-81
Transcript:K08F4.8	WBGene00003434	DCD13_hsf1	DCD13_L4440	1.87888	0	-inf	0.01555	msp-38	Major_sperm_protein_38
Transcript:M176.1b	WBGene00006429	DCD13_hsf1	DCD13_L4440	0.940257	0	-inf	0.029	arrd-3
Transcript:R02E12.5	WBGene00019829	DCD13_hsf1	DCD13_L4440	5.2137	0	-inf	0.0135	NA
Transcript:R09A8.4	WBGene00000755	DCD13_hsf1	DCD13_L4440	1.13331	0	-inf	0.0078	col-182
Transcript:R13H9.2	WBGene00003450	DCD13_hsf1	DCD13_L4440	4.72556	0	-inf	0.0042	msp-57	Major_sperm_protein_55\/57
Transcript:T02B11.4	WBGene00020156	DCD13_hsf1	DCD13_L4440	1.17374	0	-inf	0.0135	NA
Transcript:T02G6.1	WBGene00011384	DCD13_hsf1	DCD13_L4440	4.11204	0	-inf	0.0032	NA
Transcript:T04F8.9	WBGene00011447	DCD13_hsf1	DCD13_L4440	1.06136	0	-inf	0.0078	NA
Transcript:T05A7.3	WBGene00020221	DCD13_hsf1	DCD13_L4440	3.70117	0	-inf	0.00575	NA
Transcript:T05A8.1.1	WBGene00020227	DCD13_hsf1	DCD13_L4440	1.26278	0	-inf	0.0282	NA
Transcript:T05B11.6	WBGene00005661	DCD13_hsf1	DCD13_L4440	1.10225	0	-inf	0.00455	srr-10	7TM_GPCR
Transcript:T05B4.9	WBGene00020240	DCD13_hsf1	DCD13_L4440	0.892728	0	-inf	0.01555	NA
Transcript:T06E4.10	WBGene00011537	DCD13_hsf1	DCD13_L4440	1.5345	0	-inf	0.0078	NA
Transcript:T06E6.3	WBGene00005931	DCD13_hsf1	DCD13_L4440	0.911057	0	-inf	0.0135	fbxa-199
Transcript:T10E10.5	WBGene00000742	DCD13_hsf1	DCD13_L4440	3.02673	0	-inf	0.0008	col-169
Transcript:T20C7.2	WBGene00020606	DCD13_hsf1	DCD13_L4440	2.47591	0	-inf	0.0078	nhr-284
Transcript:T22C8.5	WBGene00011926	DCD13_hsf1	DCD13_L4440	6.74863	0	-inf	0.00125	sptf-2
Transcript:T25C12.2	WBGene00004994	DCD13_hsf1	DCD13_L4440	12.3118	0	-inf	0.0019	spp-9
Transcript:T25C12.4	WBGene00044284	DCD13_hsf1	DCD13_L4440	14.3782	0	-inf	0.0021	spp-21
Transcript:T26E3.7	WBGene00012040	DCD13_hsf1	DCD13_L4440	1.83923	0	-inf	0.0096	NA
Transcript:T26H5.13	WBGene00219611	DCD13_hsf1	DCD13_L4440	1.58027	0	-inf	0.0258	NA
Transcript:T27C10.4	WBGene00020859	DCD13_hsf1	DCD13_L4440	1.25871	0	-inf	0.0291	bath-25
Transcript:T27E9.8	WBGene00012098	DCD13_hsf1	DCD13_L4440	0.851038	0	-inf	0.0096	fbxb-86
Transcript:T28F4.2	WBGene00012137	DCD13_hsf1	DCD13_L4440	0.831539	0	-inf	0.0042	asic-2	Degenerin-like_protein_asic-2
Transcript:Y116A8B.98	WBGene00219490	DCD13_hsf1	DCD13_L4440	1.08362	0	-inf	0.02205	NA
Transcript:Y119D3A.1	WBGene00022476	DCD13_hsf1	DCD13_L4440	1.04744	0	-inf	0.00455	fbxa-75
Transcript:Y37A1B.7	WBGene00012540	DCD13_hsf1	DCD13_L4440	3.96626	0	-inf	0.00245	NA
Transcript:Y43F8B.15	WBGene00045415	DCD13_hsf1	DCD13_L4440	5.06268	0	-inf	0.0003	NA
Transcript:Y54G2A.76	WBGene00235268	DCD13_hsf1	DCD13_L4440	1.12582	0	-inf	0.01555	NA
Transcript:Y57E12B.11	WBGene00235311	DCD13_hsf1	DCD13_L4440	68.7068	0	-inf	0.0011	NA
Transcript:Y60C6A.2	WBGene00202498	DCD13_hsf1	DCD13_L4440	6.18353	0	-inf	0.026	NA
Transcript:Y71G12B.32	WBGene00044349	DCD13_hsf1	DCD13_L4440	2.23224	0	-inf	0.0032	NA
Transcript:Y73B6BL.36	WBGene00022255	DCD13_hsf1	DCD13_L4440	0.967544	0	-inf	0.0154	NA
Transcript:Y75D11A.7	WBGene00219769	DCD13_hsf1	DCD13_L4440	7.59234	0	-inf	0.00455	NA
Transcript:Y8G1A.1b	WBGene00021175	DCD13_hsf1	DCD13_L4440	1.13805	0	-inf	0.01345	math-46
Transcript:Y9C9A.3	WBGene00006208	DCD13_hsf1	DCD13_L4440	1.16811	0	-inf	0.00595	str-163
Transcript:ZC168.5	WBGene00001730	DCD13_hsf1	DCD13_L4440	1.19623	0	-inf	0.0135	grl-21
Transcript:ZC196.6a	WBGene00022550	DCD13_hsf1	DCD13_L4440	2.13874	0	-inf	0.00045	droe-8
Transcript:ZC239.12	WBGene00022570	DCD13_hsf1	DCD13_L4440	2.87002	0	-inf	0.00225	sdz-35
Transcript:ZC250.3	WBGene00022577	DCD13_hsf1	DCD13_L4440	1.34942	0	-inf	0.0055	nstp-3
Transcript:ZC443.5	WBGene00013900	DCD13_hsf1	DCD13_L4440	1.19294	0	-inf	0.0019	ugt-18	UDP-glucuronosyltransferase
Transcript:ZK105.13	WBGene00235114	DCD13_hsf1	DCD13_L4440	0.855557	0	-inf	0.0135	NA
Transcript:ZK1248.6	WBGene00003457	DCD13_hsf1	DCD13_L4440	2.59318	0	-inf	0.0135	msp-64	Major_sperm_protein_19\/31\/40\/45\/50\/51\/53\/59\/61\/65\/81\/113\/142
Transcript:ZK177.3	WBGene00022671	DCD13_hsf1	DCD13_L4440	1.17422	0	-inf	0.01555	NA
Transcript:ZK228.10	WBGene00044215	DCD13_hsf1	DCD13_L4440	2.53183	0	-inf	0.0096	NA
Transcript:ZK354.4	WBGene00003468	DCD13_hsf1	DCD13_L4440	1.95355	0	-inf	0.01555	msp-113	Major_sperm_protein_19\/31\/40\/45\/50\/51\/53\/59\/61\/65\/81\/113\/142
Transcript:ZK355.8	WBGene00086560	DCD13_hsf1	DCD13_L4440	16.707	0	-inf	0.0032	NA
Transcript:ZK384.2	WBGene00013972	DCD13_hsf1	DCD13_L4440	0.970261	0	-inf	0.01555	scl-20
Transcript:ZK484.5	WBGene00022751	DCD13_hsf1	DCD13_L4440	3.98752	0	-inf	0.00675	NA
Transcript:ZK546.6	WBGene00003470	DCD13_hsf1	DCD13_L4440	2.48212	0	-inf	0.0096	msp-152	Major_sperm_protein_152
Transcript:ZK662.2	WBGene00014039	DCD13_hsf1	DCD13_L4440	1.21152	0	-inf	0.0078	NA
Transcript:ZK858.2	WBGene00014116	DCD13_hsf1	DCD13_L4440	0.927604	0	-inf	0.0135	NA
Transcript:F28F5.3c	WBGene00017904	DCD13_hsf1	DCD13_L4440	6.55271	3.31253e-05	-17.5938	0.02125	lim-8
Transcript:C02H7.3a	WBGene00000086	DCD13_hsf1	DCD13_L4440	2.07257	2.6164e-05	-16.2735	0.0176	aex-3	MAP_kinase-activating_death_domain_protein
Transcript:T22B7.1a	WBGene00001182	DCD13_hsf1	DCD13_L4440	2.21951	5.30246e-05	-15.3532	0.0486	egl-13	Transcription_factor_egl-13
Transcript:B0334.2b.2	WBGene00006660	DCD13_hsf1	DCD13_L4440	8.86399	0.000213254	-15.3431	0.01305	twk-5
Transcript:C34E11.3a	WBGene00044079	DCD13_hsf1	DCD13_L4440	3.26911	0.000112145	-14.8312	0.04615	tag-241
Transcript:C01B10.4c	WBGene00015279	DCD13_hsf1	DCD13_L4440	1.08916	4.05367e-05	-14.7136	0.02255	NA
Transcript:F22E5.13.2	WBGene00017711	DCD13_hsf1	DCD13_L4440	3.05774	0.000122051	-14.6127	0.0494	NA
Transcript:C10G6.1a.2	WBGene00015680	DCD13_hsf1	DCD13_L4440	4.35088	0.000212479	-14.3217	0.03335	egal-1
Transcript:F26G1.4.1	WBGene00017840	DCD13_hsf1	DCD13_L4440	5.97177	0.000315296	-14.2092	0.02615	ttm-2
Transcript:Y37A1A.4e	WBGene00045063	DCD13_hsf1	DCD13_L4440	3.40648	0.000218377	-13.9292	0.0441	NA
Transcript:K04H4.6b.1	WBGene00000799	DCD13_hsf1	DCD13_L4440	4.7157	0.000442985	-13.3779	0.03995	crn-6	Cell_death-related_nuclease_6
Transcript:F11C1.6a	WBGene00003623	DCD13_hsf1	DCD13_L4440	2.27562	0.000222891	-13.3176	0.0467	nhr-25	Nuclear_hormone_receptor_family_member_nhr-25
Transcript:F59F3.4.2	WBGene00010334	DCD13_hsf1	DCD13_L4440	3.95293	0.000414377	-13.2197	0.03205	del-5
Transcript:F25E2.5c	WBGene00000899	DCD13_hsf1	DCD13_L4440	7.48304	0.000805723	-13.1811	0.0477	daf-3
Transcript:R12B2.1b.2	WBGene00004858	DCD13_hsf1	DCD13_L4440	5.7999	0.000651158	-13.1207	0.0399	sma-4
Transcript:F14H12.4a	WBGene00017472	DCD13_hsf1	DCD13_L4440	2.65311	0.000359503	-12.8494	0.03215	cst-1	Serine\/threonine-protein_kinase_cst-1_37kDa_subunit
Transcript:C47C12.3b	WBGene00004335	DCD13_hsf1	DCD13_L4440	4.44661	0.00107917	-12.0086	0.04655	ref-2
Transcript:Y57G11C.37a	WBGene00013326	DCD13_hsf1	DCD13_L4440	1.68161	0.000471186	-11.8013	0.0456	anoh-2	Anoctamin
Transcript:T19E7.6.1	WBGene00044500	DCD13_hsf1	DCD13_L4440	8.15728	0.00242082	-11.7184	0.04575	NA
Transcript:C08E8.4	WBGene00007440	DCD13_hsf1	DCD13_L4440	137.474	2.04727	-6.06931	0.006	NA
Transcript:C24G7.2	WBGene00016064	DCD13_hsf1	DCD13_L4440	9.882	0.33912	-4.86493	0.02455	acd-1
Transcript:C02F5.11	WBGene00006628	DCD13_hsf1	DCD13_L4440	26.0822	1.02585	-4.66818	0.02495	tsp-2
Transcript:H43E16.1	WBGene00019273	DCD13_hsf1	DCD13_L4440	27.9447	1.22779	-4.50844	0.007	NA
Transcript:M01H9.1	WBGene00019717	DCD13_hsf1	DCD13_L4440	61.0858	2.9799	-4.3575	0.01005	trx-3
Transcript:M01B2.13	WBGene00045338	DCD13_hsf1	DCD13_L4440	13.7098	0.768816	-4.15642	0.03615	NA
Transcript:H04M03.4	WBGene00019154	DCD13_hsf1	DCD13_L4440	5.96153	0.345094	-4.11062	0.0434	glf-1
Transcript:W04G3.1b.2	WBGene00012255	DCD13_hsf1	DCD13_L4440	8.7363	0.509572	-4.09967	0.03705	lpr-6
Transcript:C02F5.8	WBGene00006627	DCD13_hsf1	DCD13_L4440	23.2867	1.43478	-4.02061	0.01675	tsp-1	Tetraspanin-1
Transcript:ZK1251.2a	WBGene00002090	DCD13_hsf1	DCD13_L4440	150.407	9.60257	-3.96931	0.01325	ins-7
Transcript:R03H10.6	WBGene00019858	DCD13_hsf1	DCD13_L4440	12.097	0.781186	-3.95284	0.0153	NA
Transcript:Y22F5A.6	WBGene00003092	DCD13_hsf1	DCD13_L4440	12.7033	0.841699	-3.91576	0.0296	lys-3
Transcript:Y46C8AL.5	WBGene00021583	DCD13_hsf1	DCD13_L4440	7.01333	0.471951	-3.89339	0.03065	clec-72
Transcript:T06C12.10	WBGene00011517	DCD13_hsf1	DCD13_L4440	6.47986	0.520937	-3.63678	0.0301	cgt-1	Ceramide_glucosyltransferase_1
Transcript:M28.8	WBGene00010899	DCD13_hsf1	DCD13_L4440	22.5482	1.81668	-3.63363	0.01895	NA
Transcript:Y38C1BA.3.1	WBGene00000683	DCD13_hsf1	DCD13_L4440	6.45368	0.532337	-3.59971	0.0477	col-109
Pseudogene:K08D10.9	WBGene00019532	DCD13_hsf1	DCD13_L4440	4.07626	0.35682	-3.51398	0.04525	NA
Transcript:F46C8.6	WBGene00001069	DCD13_hsf1	DCD13_L4440	15.1274	1.37716	-3.45739	0.0232	dpy-7	Cuticle_collagen_dpy-7
Transcript:K08F8.2	WBGene00000220	DCD13_hsf1	DCD13_L4440	11.7754	1.08792	-3.43612	0.02395	atf-2
Transcript:R52.9	WBGene00020080	DCD13_hsf1	DCD13_L4440	9.23227	0.878264	-3.39396	0.0316	math-37
Transcript:T14B4.6	WBGene00001064	DCD13_hsf1	DCD13_L4440	15.0972	1.52252	-3.30975	0.02735	dpy-2	Cuticle_collagen_dpy-2
Transcript:C02E7.6	WBGene00015339	DCD13_hsf1	DCD13_L4440	108.743	11.0296	-3.30147	0.03275	NA
Transcript:C45B2.7	WBGene00004219	DCD13_hsf1	DCD13_L4440	2.28492	0.2417	-3.24085	0.03775	ptr-4
Transcript:C40D2.2	WBGene00016555	DCD13_hsf1	DCD13_L4440	21.6775	2.29574	-3.23916	0.0262	math-20
Transcript:W02A2.9	WBGene00044280	DCD13_hsf1	DCD13_L4440	786.167	83.3953	-3.2368	0.0275	NA
Transcript:W01C9.3a	WBGene00004155	DCD13_hsf1	DCD13_L4440	2.92659	0.31266	-3.22656	0.04095	pqn-73
Transcript:EGAP7.1	WBGene00001065	DCD13_hsf1	DCD13_L4440	19.6388	2.11781	-3.21306	0.02705	dpy-3
Transcript:F30H5.3	WBGene00017937	DCD13_hsf1	DCD13_L4440	3.24948	0.354299	-3.19717	0.0323	NA
Transcript:C01B10.5c	WBGene00001858	DCD13_hsf1	DCD13_L4440	78.1078	8.59303	-3.18423	0.02555	hil-7
Transcript:F28F9.1	WBGene00006970	DCD13_hsf1	DCD13_L4440	5.02446	0.562723	-3.15847	0.04415	zag-1	Zinc_finger_E-box-binding_homeobox_protein_zag-1
Transcript:K06A9.1b	WBGene00019435	DCD13_hsf1	DCD13_L4440	8.18057	0.937637	-3.1251	0.0225	NA
Transcript:W04G3.2	WBGene00012256	DCD13_hsf1	DCD13_L4440	5.37518	0.617326	-3.12221	0.03715	lpr-5
Transcript:C08G5.7b	WBGene00044418	DCD13_hsf1	DCD13_L4440	13.0944	1.52825	-3.09899	0.0416	NA
Transcript:Y55F3AM.10	WBGene00021927	DCD13_hsf1	DCD13_L4440	38.1157	4.49183	-3.08501	0.03185	abhd-14
Transcript:F56D5.1	WBGene00000695	DCD13_hsf1	DCD13_L4440	15.4356	1.83759	-3.07037	0.03495	col-121
Transcript:F53F1.5	WBGene00009983	DCD13_hsf1	DCD13_L4440	65.4307	7.99101	-3.03352	0.0244	cut-2	Cuticlin-2
Transcript:R05H5.8	WBGene00006651	DCD13_hsf1	DCD13_L4440	44.3266	5.48833	-3.01373	0.03695	NA
Transcript:F43D9.1	WBGene00009653	DCD13_hsf1	DCD13_L4440	4.46963	0.561451	-2.99293	0.03765	NA
Transcript:T20F5.4	WBGene00020626	DCD13_hsf1	DCD13_L4440	6.3039	0.808021	-2.96378	0.04685	NA
Transcript:C10C5.2	WBGene00007506	DCD13_hsf1	DCD13_L4440	9.52442	1.24302	-2.93778	0.04775	NA
Transcript:F23H12.4a	WBGene00005018	DCD13_hsf1	DCD13_L4440	192.269	25.2351	-2.92963	0.0011	sqt-3
Pseudogene:C08E3.5	WBGene00015597	DCD13_hsf1	DCD13_L4440	20.8252	2.76153	-2.91479	0.0357	NA
Transcript:C34H3.2	WBGene00003846	DCD13_hsf1	DCD13_L4440	24.075	3.3209	-2.85789	0.044	odd-2
Transcript:C49C3.9	WBGene00008199	DCD13_hsf1	DCD13_L4440	34.6709	4.8052	-2.85106	0.01185	NA
Transcript:R09E10.5	WBGene00011175	DCD13_hsf1	DCD13_L4440	5.44275	0.756941	-2.84608	0.0459	NA
Transcript:W04G3.8	WBGene00012261	DCD13_hsf1	DCD13_L4440	17.6935	2.47946	-2.83512	0.04565	lpr-3
Transcript:K09E10.1c	WBGene00019579	DCD13_hsf1	DCD13_L4440	239.727	34.1892	-2.80978	0.0455	oac-57
Transcript:T08E11.2	WBGene00020358	DCD13_hsf1	DCD13_L4440	17.4532	2.54372	-2.77848	0.04195	math-39
Transcript:C49G7.12	WBGene00077593	DCD13_hsf1	DCD13_L4440	27.8545	4.12244	-2.75634	0.0489	NA
Transcript:F14H12.1	WBGene00000738	DCD13_hsf1	DCD13_L4440	26.314	3.92017	-2.74684	0.0474	col-165
Transcript:F39G3.5a	WBGene00018210	DCD13_hsf1	DCD13_L4440	20.1211	3.01051	-2.74063	0.04255	NA
Transcript:F54D1.6	WBGene00010047	DCD13_hsf1	DCD13_L4440	31.1438	4.7063	-2.72628	0.00175	NA
Transcript:H27M09.4	WBGene00001075	DCD13_hsf1	DCD13_L4440	204.816	31.2545	-2.71219	0.00315	dpy-14
Transcript:M03A1.7.1	WBGene00000928	DCD13_hsf1	DCD13_L4440	108.771	16.707	-2.70276	0.04905	dao-2
Transcript:C09F12.1.1	WBGene00000522	DCD13_hsf1	DCD13_L4440	93.4002	14.922	-2.64599	0.0445	clc-1
Transcript:F54D8.1	WBGene00001076	DCD13_hsf1	DCD13_L4440	195.895	32.5964	-2.5873	0.00515	dpy-17
Transcript:T05B11.1	WBGene00020245	DCD13_hsf1	DCD13_L4440	42.4347	7.16695	-2.56582	0.02275	NA
Transcript:T11F9.12	WBGene00011713	DCD13_hsf1	DCD13_L4440	47.1729	9.85195	-2.25948	0.00835	NA
Transcript:M01G12.12	WBGene00004509	DCD13_hsf1	DCD13_L4440	13.7516	2.92387	-2.23364	0.0142	rrf-2
Transcript:T24B8.4a	WBGene00011978	DCD13_hsf1	DCD13_L4440	22.6103	5.25275	-2.10583	0.02805	NA
Transcript:W02G9.4	WBGene00020954	DCD13_hsf1	DCD13_L4440	96.0541	22.5885	-2.08826	0.0255	NA
Transcript:F52B11.3	WBGene00009926	DCD13_hsf1	DCD13_L4440	39.7255	9.64725	-2.04188	0.017	noah-2
Transcript:C33D3.1	WBGene00001250	DCD13_hsf1	DCD13_L4440	17.7918	4.35539	-2.03034	0.04735	elt-2	Transcription_factor_elt-2
Transcript:F44G3.6.1	WBGene00004809	DCD13_hsf1	DCD13_L4440	168.5	41.4744	-2.02246	0.0334	skr-3
Transcript:F13D11.2b	WBGene00001824	DCD13_hsf1	DCD13_L4440	13.5432	3.35974	-2.01115	0.0304	hbl-1
Transcript:T07A9.3	WBGene00002187	DCD13_hsf1	DCD13_L4440	37.5199	9.38029	-1.99995	0.029	kgb-1	GLH-binding_kinase_1
Transcript:T10H4.12	WBGene00000783	DCD13_hsf1	DCD13_L4440	59.982	16.3221	-1.87771	0.0452	cpr-3	Cathepsin_B-like_cysteine_proteinase_3
Transcript:T13B5.3	WBGene00020471	DCD13_hsf1	DCD13_L4440	158.218	48.033	-1.71981	0.0163	pho-14
Transcript:F40F8.7.1	WBGene00004096	DCD13_hsf1	DCD13_L4440	93.3603	28.9878	-1.68737	0.03985	pqm-1
Transcript:C25F6.2a	WBGene00001006	DCD13_hsf1	DCD13_L4440	38.1122	12.7261	-1.58247	0.0281	dlg-1
Transcript:K10B3.10a	WBGene00004951	DCD13_hsf1	DCD13_L4440	58.6587	24.9274	-1.23461	0.0457	spc-1
Transcript:F22F4.4a.1	WBGene00017717	DCD13_hsf1	DCD13_L4440	27.2799	24.3038	-0.166656	0.04255	NA
Transcript:C42D8.2a.1	WBGene00006926	DCD13_hsf1	DCD13_L4440	2022.58	2395.07	0.243877	5e-05	vit-2
Transcript:C42D8.2a.2	WBGene00006926	DCD13_hsf1	DCD13_L4440	2070.84	2488.31	0.264948	5e-05	vit-2
Transcript:K07H8.6a	WBGene00006930	DCD13_hsf1	DCD13_L4440	3274.93	3958.81	0.273602	5e-05	vit-6	Vitellogenin-6
Transcript:K07H8.6c	WBGene00006930	DCD13_hsf1	DCD13_L4440	411.394	500.15	0.281843	5e-05	vit-6	Vitellogenin-6
Transcript:F58B3.1	WBGene00003093	DCD13_hsf1	DCD13_L4440	103.121	321.397	1.64002	0.0241	lys-4
Transcript:C14C6.5a	WBGene00015759	DCD13_hsf1	DCD13_L4440	84.9723	311.341	1.87343	0.0127	NA
Transcript:C02B4.2	WBGene00003616	DCD13_hsf1	DCD13_L4440	8.79228	34.0798	1.95461	0.0345	nhr-17
Transcript:T08A9.8	WBGene00004989	DCD13_hsf1	DCD13_L4440	50.9912	253.433	2.31328	0.03035	spp-4
Transcript:F37B4.7	WBGene00018138	DCD13_hsf1	DCD13_L4440	11.0343	62.5258	2.50245	0.00695	folt-2	Folate-like_transporter_2
Transcript:C55B7.4a	WBGene00016943	DCD13_hsf1	DCD13_L4440	5.7162	40.6024	2.82844	0.0103	acdh-1	Probable_acyl-CoA_dehydrogenase
Transcript:F15E11.15b	WBGene00017501	DCD13_hsf1	DCD13_L4440	141.52	1113.44	2.97594	0.0007	pud-3
Transcript:M88.1.1	WBGene00010904	DCD13_hsf1	DCD13_L4440	5.85956	54.8864	3.22758	0.01375	ugt-62	UDP-glucuronosyltransferase
Transcript:F18E3.13	WBGene00045276	DCD13_hsf1	DCD13_L4440	3.0166	35.9774	3.5761	0.02785	NA
Transcript:F20G2.1	WBGene00008985	DCD13_hsf1	DCD13_L4440	2.39541	29.967	3.64503	0.02055	NA
Transcript:F31C3.9	WBGene00004622	DCD13_hsf1	DCD13_L4440	198.288	3217.19	4.02013	5e-05	NA
Pseudogene:F31C3.10	WBGene00004677	DCD13_hsf1	DCD13_L4440	31.24	510.864	4.03147	0.0001	NA
Transcript:F47C10.6	WBGene00018543	DCD13_hsf1	DCD13_L4440	1.3723	32.4696	4.56442	0.0082	ugt-32	Putative_UDP-glucuronosyltransferase_ugt-32
Transcript:C06E4.3	WBGene00015532	DCD13_hsf1	DCD13_L4440	1.67041	48.1105	4.84808	0.0097	NA
Transcript:F31C3.11	WBGene00004567	DCD13_hsf1	DCD13_L4440	623.842	25023.6	5.32597	5e-05	NA
Transcript:C04C3.5b	WBGene00001119	DCD13_hsf1	DCD13_L4440	0.000940906	4.6083	12.2579	0.03865	dyf-3	Clusterin-associated_protein_1_homolog
Transcript:K04H4.6a.2	WBGene00000799	DCD13_hsf1	DCD13_L4440	0.000850912	5.46086	12.6478	0.03365	crn-6	Cell_death-related_nuclease_6
Transcript:ZC410.4b	WBGene00006663	DCD13_hsf1	DCD13_L4440	0.000132901	1.47315	13.4363	0.0488	twk-8
Transcript:ZC64.2.2	WBGene00022515	DCD13_hsf1	DCD13_L4440	0.00084018	10.9825	13.6741	0.03195	ttr-48
Transcript:C35B8.2b	WBGene00006887	DCD13_hsf1	DCD13_L4440	0.000162966	3.22907	14.2743	0.0361	vav-1	Protein_vav-1
Transcript:T07C5.1c	WBGene00011564	DCD13_hsf1	DCD13_L4440	0.000201181	3.9936	14.2769	0.03905	ugt-50
Transcript:C06H5.8b	WBGene00044795	DCD13_hsf1	DCD13_L4440	0.000189882	4.43888	14.5128	0.0408	NA
Transcript:F21A3.7b	WBGene00008997	DCD13_hsf1	DCD13_L4440	0	0.847965	inf	0.04845	lgc-31
Transcript:Y23H5B.10	WBGene00045093	DCD13_hsf1	DCD13_L4440	0	54.62	inf	0.01845	NA
Pseudogene:D1054.7	WBGene00008374	DCD13_hsf1	DCD13_L4440	0	0.82955	inf	0.0176	NA
Transcript:C47E8.5.3	WBGene00000915	DCD13_hsf1	DCD13_L4440	0	1.04654	inf	0.01655	daf-21	Heat_shock_protein_90
Transcript:D1022.5	WBGene00017024	DCD13_hsf1	DCD13_L4440	0	1.7131	inf	0.0045	NA
Transcript:F17C11.15	WBGene00045367	DCD13_hsf1	DCD13_L4440	0	20.6376	inf	0.0497	NA
Transcript:F42G9.8	WBGene00018365	DCD13_hsf1	DCD13_L4440	0	0.872634	inf	0.0176	tpst-2	Putative_protein-tyrosine_sulfotransferase
Transcript:R07H5.7	WBGene00011127	DCD13_hsf1	DCD13_L4440	0	0.968174	inf	0.0176	fbxb-79
Transcript:R160.5a	WBGene00020122	DCD13_hsf1	DCD13_L4440	0	2.71457	inf	0.04545	NA
Transcript:Y38H8A.12	WBGene00206493	DCD13_hsf1	DCD13_L4440	0	2.39286	inf	0.0176	NA
Transcript:Y75B12B.12	WBGene00045129	DCD13_hsf1	DCD13_L4440	0	113.197	inf	0.0176	NA
Transcript:Y82E9BR.16b	WBGene00022348	DCD13_hsf1	DCD13_L4440	0	7.58243	inf	0.0205	NA

## Sheet: SAPA candidates
Sheet 3: SAPA candidates upregulated in both transgenics with pharyngeal KIN-19 or RHO-1 aggregation
Transcript ID	Wormbase Gene ID	Sample 1	Sample2	Expression1	Expression2	Log2 (Expression Fold Change)	p-value	Locus tag
Transcript:ZC47.4	WBGene00013837	CF3166_atg18	CF3166_L4440	18.8868	1.26391	-3.90141	0.017	fbxa-30
Transcript:ZC47.4	WBGene00013837	DCD13_hsf1	DCD13_L4440	14.8172	0	-inf	5e-05	fbxa-30
Transcript:Y9C9A.12	WBGene00021179	CF3166_hsf1	CF3166_L4440	3.57691	0	-inf	0.0009	fbxa-86
Transcript:Y9C9A.12	WBGene00021179	DCD13_hsf1	DCD13_L4440	1.39721	0	-inf	0.00575	fbxa-86
Transcript:Y105C5A.1270	WBGene00194646	CF3166_hsf1	CF3166_L4440	95.8781	2.74509	-5.12628	0.0333	NA
Transcript:Y105C5A.1270	WBGene00194646	DCD13_hsf1	DCD13_L4440	6.03849	0	-inf	0.00425	NA
Transcript:T08E11.2	WBGene00020358	CF3166_hsf1	CF3166_L4440	17.9601	1.71169	-3.39131	0.0243	math-39
Transcript:T08E11.2	WBGene00020358	DCD13_hsf1	DCD13_L4440	17.4532	2.54372	-2.77848	0.04195	math-39
Transcript:T05B11.1	WBGene00020245	DCD13_hsf1	DCD13_L4440	42.4347	7.16695	-2.56582	0.02275	NA
Transcript:T05B11.1	WBGene00020245	CF3166_atg18	CF3166_L4440	33.9903	7.257	-2.22768	0.03715	NA
Transcript:M01G12.7	WBGene00010821	CF3166_hsf1	CF3166_L4440	13.0356	0.529989	-4.62035	0.0208	NA
Transcript:M01G12.7	WBGene00010821	DCD13_hsf1	DCD13_L4440	4.05595	0	-inf	0.0001	NA
Transcript:K06A9.1b	WBGene00019435	DCD13_hsf1	DCD13_L4440	8.18057	0.937637	-3.1251	0.0225	NA
Transcript:K06A9.1b	WBGene00019435	CF3166_atg18	CF3166_L4440	4.8013	0.671777	-2.83737	0.04655	NA
Transcript:F26F2.4a	WBGene00009169	CF3166_hsf1	CF3166_L4440	65.2011	0	-inf	5e-05	NA
Transcript:F26F2.4a	WBGene00009169	DCD13_hsf1	DCD13_L4440	6.422	0	-inf	0.00285	NA
Transcript:C53A5.11	WBGene00008269	CF3166_hsf1	CF3166_L4440	3.89419	0	-inf	0.00015	NA
Transcript:C53A5.11	WBGene00008269	DCD13_hsf1	DCD13_L4440	1.60968	0	-inf	0.0019	NA
Transcript:C30H6.12a	WBGene00044238	CF3166_atg18	CF3166_L4440	39.8469	3.51742	-3.50188	0.02135	NA
Transcript:C30H6.12a	WBGene00044238	DCD13_hsf1	DCD13_L4440	6.91898	0	-inf	0.00115	NA
Transcript:C17H1.6	WBGene00007659	CF3166_hsf1	CF3166_L4440	25.4408	0.904862	-4.8133	0.0154	pals-5
Transcript:C17H1.6	WBGene00007659	DCD13_hsf1	DCD13_L4440	15.5334	0	-inf	5e-05	pals-5
Transcript:C01B10.4c	WBGene00015279	DCD13_hsf1	DCD13_L4440	1.08916	4.05367e-05	-14.7136	0.02255	NA
Transcript:C01B10.4c	WBGene00015279	CF3166_atg18	CF3166_L4440	1.87304	0.000304665	-12.5859	0.0441	NA

## Sheet: Wormexp
Sheet 4: Enrichment analysis of SAPA components regulated by microbes
https://wormexp.zoologie.uni-kiel.de/wormexp/
Category	Term	Counts	ListSize	PopHit	Pop Size	Pvalue	Bonferroni	FDR	OverlappedID	Refs
Microbes	UP by N. parisii at 30h	4	12	103	29469	8.91608e-06	0.00189021	0.00160982	WBGene00021179;WBGene00009169;WBGene00008269;WBGene00007659	http://www.ncbi.nlm.nih.gov/pubmed/24945527
Microbes	UP by N. parisii at 8h	4	12	123	29469	1.5187e-05	0.00321965	0.00160982	WBGene00010821;WBGene00009169;WBGene00008269;WBGene00007659	http://www.ncbi.nlm.nih.gov/pubmed/24945527
